# Supplementary material for: Analysis of structural relationship among the occupational dysfunction on the psychological problem in healthcare workers: a study using structural equation modeling
Source: PeerJ. 2015 Nov 19;3:e1389. doi: 10.7717/peerj.1389 (PMC4655103; doi:10.7717/peerj.1389)
Supplement: Data S1 [file peerj-03-1389-s001.xlsx]

## Sheet: st1 CAOD SRS
No.	SRS1	SRS2	SRS3	SRS4	SRS5	SRS6	SRS7	SRS8	SRS9	SRS10	SRS11	SRS12	SRS13	SRS14	SRS15	SRS16	SRS17	SRS18	CAOD1	CAOD2	CAOD3	CAOD4	CAOD5	CAOD6	CAOD7	CAOD8	CAOD9	CAOD10	CAOD11	CAOD12	CAOD13	CAOD14	CAOD15	CAOD16	FS1age	FS2gender	FS3job category	FS4years of work experience	FS5oppoutunities for refreshment	FS6time spent on leisure activities	FS7work relationships
1	0	0	1	0	0	0	1	1	0	1	1	0	2	1	0	2	2	2	3	6	5	3	5	2	5	3	4	3	3	3	5	2	5	3	49	1	2	28	2	4	.
2	1	1	1	1	1	1	0	0	1	1	2	0	1	1	0	1	0	1	5	1	3	4	1	2	5	4	3	2	3	3	2	3	2	2	26	1	10	1	2	2	.
3	0	0	1	1	0	0	0	0	0	1	0	0	0	0	0	0	0	0	6	2	2	4	2	4	7	3	4	2	1	6	2	1	6	1	28	2	7	6	2	1	.
4	.	.	.	.	.	.	.	.	.	.	.	.	.	.	.	.	.	.	.	.	.	.	.	.	.	.	.	.	.	.	.	.	.	.	52	1	11	30	2	2	.
5	1	2	2	2	2	1	2	1	2	1	1	0	2	1	2	0	2	1	2	2	2	3	2	4	3	3	3	2	2	3	3	2	4	5	31	1	7	9	2	2	.
6	1	3	2	1	3	1	3	2	3	3	3	1	1	0	1	1	3	2	5	5	4	3	3	2	5	5	3	5	4	5	6	2	4	2	24	1	2	3	2	4	.
7	1	0	1	0	0	0	0	0	1	1	1	1	2	1	0	2	0	2	6	2	3	2	3	3	5	3	2	1	5	3	1	1	5	1	31	1	12	.	2	2	.
8	0	0	1	0	0	0	0	0	0	1	0	0	0	0	0	0	0	0	5	5	4	4	5	4	6	4	5	4	4	6	4	4	6	4	43	1	2	20	4	4	.
9	0	0	1	0	0	0	0	0	0	0	0	0	0	0	0	0	0	0	2	1	1	2	1	2	1	2	1	1	1	1	1	1	1	1	42	2	1	16	1	1	.
10	1	0	0	0	0	0	0	0	1	1	1	1	0	0	0	1	1	1	6	5	6	3	5	2	6	5	5	2	1	5	3	1	4	4	33	1	2	12	4	4	.
11	1	0	1	1	0	0	1	1	0	0	0	1	0	0	0	1	0	1	6	7	7	4	4	6	7	4	6	1	7	6	1	1	6	1	37	1	2	17	2	4	.
12	1	1	1	1	1	0	1	1	1	1	1	1	1	0	1	0	2	1	5	5	5	5	5	6	6	7	5	1	2	5	2	1	1	1	48	1	2	13	4	2	.
13	1	0	1	2	0	1	0	1	0	2	0	0	0	1	0	2	2	1	5	5	5	4	4	5	4	5	4	3	3	3	5	4	3	3	35	2	12	14	2	2	.
14	1	1	1	1	1	1	1	1	1	1	1	1	1	2	2	1	0	1	5	5	4	4	4	4	5	4	4	3	3	5	4	3	5	4	38	1	2	17	4	4	.
15	1	0	0	1	0	0	0	0	0	1	0	0	0	0	0	0	1	0	2	2	2	3	2	3	2	2	2	2	2	2	2	2	2	2	40	2	1	12	2	2	.
16	1	0	0	1	1	0	1	0	1	2	0	0	0	0	0	0	0	0	5	2	3	2	1	2	6	5	1	2	4	3	2	1	5	1	42	1	7	13	1	2	.
17	1	0	0	0	0	0	0	0	0	1	0	0	0	0	0	0	0	0	6	6	4	4	5	2	6	1	3	1	1	6	1	1	6	1	49	1	2	27	2	2	.
18	0	1	1	0	1	0	1	0	1	0	1	0	1	0	0	0	0	0	5	5	5	3	5	3	7	3	5	3	3	5	3	3	4	1	32	2	2	11	4	4	.
19	3	3	3	3	3	3	3	3	3	3	3	3	3	3	1	3	3	3	5	7	6	4	7	5	5	4	6	5	7	7	7	2	1	1	55	1	2	35	4	5	.
20	1	0	0	1	0	0	1	0	0	0	2	1	0	1	1	2	1	1	5	3	5	4	4	4	5	4	4	3	4	5	4	2	4	2	57	1	2,4	35	2	2	.
21	1	2	2	1	1	1	1	1	1	1	1	1	1	1	2	1	2	1	4	3	3	4	4	4	5	5	5	4	4	5	5	4	5	3	25	1	2	4	2	4	.
22	1	1	0	1	0	0	1	0	0	0	2	1	0	0	0	2	0	1	7	7	4	5	7	5	7	3	6	3	3	7	4	1	7	3	45	1	2	23	5	4	.
23	1	1	0	1	1	0	1	1	2	2	1	2	2	1	2	1	0	0	5	5	5	3	2	4	7	2	5	5	1	4	5	1	1	1	22	1	2	1	2	2	.
24	2	1	1	1	1	1	1	1	0	0	1	1	1	0	1	0	0	1	5	4	5	4	4	5	5	4	4	4	4	4	5	3	5	3	30	1	2	7	2	3	.
25	0	2	2	0	2	0	2	1	2	1	3	3	1	1	0	1	1	1	5	5	5	4	3	4	6	4	5	5	4	4	6	4	6	2	26	1	7	4	4	4	.
26	2	1	1	2	0	1	1	1	0	1	1	1	3	1	2	1	1	1	7	7	6	4	5	6	6	5	7	3	3	3	4	3	5	3	57	1		37	4	5	.
27	2	1	1	2	1	0	1	1	3	2	3	3	1	1	3	1	1	1	6	4	7	5	4	5	7	4	4	7	4	5	7	4	6	1	29	1	2	7	2	3	.
28	2	2	3	3	3	1	3	2	3	2	0	1	3	2	3	3	3	3	7	7	2	1	2	1	7	7	7	1	2	7	1	7	7	7	49	2	5	26	5	5	.
29	1	0	0	0	0	0	0	0	0	0	0	0	0	0	0	0	0	0	2	2	3	2	2	3	1	2	4	3	2	2	6	3	3	3	53	1	2	31	2	2	.
30	1	0	2	1	0	1	1	1	1	2	3	1	1	0	2	2	0	2	5	4	5	4	5	4	6	5	5	3	4	5	5	3	6	4	54	1	2	16	2	4	.
31	1	0	1	1	0	0	0	0	0	0	0	0	0	0	0	1	1	0	3	2	3	2	2	3	4	3	3	5	3	3	4	2	3	2	28	1	5	4	2	2	.
32	1	0	0	0	0	0	0	0	0	0	0	0	0	0	0	0	0	0	4	3	3	4	2	3	3	4	3	3	2	3	3	3	3	4	39	2	1	14	2	2	.
33	0	0	1	0	0	0	0	0	1	0	1	1	1	0	0	1	0	0	3	2	5	3	5	3	3	1	2	3	2	2	5	1	2	1	32	1	2	9	2	2	.
34	1	0	1	1	0	1	1	1	0	1	2	0	1	0	0	1	0	0	2	2	5	6	2	4	4	2	2	5	4	2	2	2	1	1	62	1	2	40	2	4	.
35	1	1	2	1	0	0	1	1	1	1	1	1	1	1	1	2	0	1	5	1	2	4	1	4	6	4	2	2	4	5	3	4	4	4	46	2	12	24	1	2	.
36	0	1	0	0	0	0	0	0	0	1	1	0	0	0	0	0	0	0	2	2	2	1	1	1	5	1	1	1	1	2	2	1	1	1	26	1	2,3	4	1	1	.
37	1	0	0	1	0	0	0	0	0	0	1	1	0	0	2	0	1	0	6	5	2	2	2	1	4	4	4	1	1	2	2	1	4	1	37	1	2,6,11	1	1	1	.
38	1	0	2	1	0	1	2	0	1	2	1	1	1	0	3	1	1	1	3	2	3	3	2	4	6	3	3	3	4	3	4	1	2	1	28	1	2	7	2	2	.
39	2	1	2	1	2	3	2	1	2	3	3	2	2	2	3	2	3	2	5	1	2	5	2	6	6	3	2	2	2	3	3	3	6	2	23	1	2	2.5	2	2	.
40	0	0	1	0	0	0	0	0	0	0	2	0	1	0	0	2	0	0	5	1	4	2	3	2	3	4	1	4	1	1	5	3	2	2	23	1	2	2	1	2	.
41	0	0	0	0	0	0	0	0	1	0	2	0	0	1	0	0	0	0	6	6	6	3	6	6	6	5	6	6	2	2	7	2	2	5	32	1	2	2	4	5	.
42	1	1	1	1	2	1	2	1	1	1	3	1	2	2	2	2	2	2	6	6	6	5	5	5	7	5	7	7	6	6	6	4	6	5	33	1	12	7	5	5	.
43	1	1	1	1	0	1	2	0	1	1	1	1	1	0	0	0	1	1	2	4	3	2	3	4	3	3	3	2	2	2	2	2	2	1	33	2	5	10	2	3	.
44	1	1	0	2	2	1	1	1	2	2	2	1	2	3	2	1	2	0	4	6	6	6	5	6	6	7	6	4	6	5	4	3	6	2	42	1	2	17	4	4	.
45	1	1	1	1	1	0	1	0	1	1	1	0	1	0	1	0	0	0	5	5	4	4	3	4	5	3	3	3	3	4	3	3	5	3	45	1	5	16	3	2	.
46	0	1	1	0	1	0	1	1	1	0	1	1	0	0	1	1	0	1	4	7	4	4	4	4	6	4	4	4	3	5	4	3	4	3	40	1	1	16	4	5	.
47	0	0	1	0	0	0	0	0	1	0	1	0	0	0	1	1	0	1	2	2	2	2	2	2	2	2	2	2	2	2	2	2	2	2	49	2	1	25	4	2	.
48	1	1	0	1	0	1	1	1	1	0	0	0	1	1	1	0	0	0	2	2	2	2	2	4	2	2	2	2	2	2	4	2	2	2	39	2	12	15	1	2	.
49	1	0	0	0	0	0	0	0	0	1	1	0	1	0	2	0	1	0	5	4	5	3	4	2	5	3	2	2	1	3	7	1	4	1	41	1	10	9	2	2	.
50	1	0	0	1	0	0	1	0	0	0	0	0	0	0	0	1	0	0	5	3	2	3	2	2	6	1	2	2	1	5	3	2	6	1	42	1	13	11	2	2	1
51	1	1	1	1	1	1	1	0	1	1	2	1	1	1	2	1	1	1	1	1	3	1	2	2	6	2	1	1	2	1	1	1	6	1	54	1	2	30	2	2	2
52	1	0	0	0	0	0	0	0	0	1	0	0	0	0	0	0	0	0	4	4	3	3	2	1	4	3	1	1	1	5	4	2	3	3	52	2	1	25	2	3	2
53	1	0	0	1	.	1	0	1	1	1	1	1	0	0	0	1	1	0	5	4	4	4	4	4	5	4	4	4	5	4	3	3	4	1	38	2	2	12	2	3	3
54	2	0	2	0	1	1	0	0	2	1	2	3	2	2	0	2	2	2	7	7	7	3	7	3	6	4	7	7	3	6	6	3	7	3	36	1	2	14	5	4	3
55	2	0	1	1	0	0	0	0	0	2	0	0	1	0	0	1	0	0	4	1	.	3	3	2	5	2	4	3	2	3	4	3	4	3	34	1	2	13	2	2	1
56	0	0	0	0	0	0	0	0	0	0	1	0	1	1	0	1	1	1	5	5	5	3	5	3	6	5	5	3	3	7	3	1	5	3	50	1	2	6	5	4	2
57	0	0	1	1	0	0	1	1	2	1	1	2	2	1	0	2	2	2	7	7	6	5	5	5	6	5	7	3	6	5	4	4	4	3	46	1	2	25	2	4	1
58	2	2	3	3	2	2	1	1	1	1	3	1	1	1	1	1	1	1	7	4	6	4	4	7	7	7	4	1	1	7	7	4	7	7	.	.		.	.	2	3
59	1	1	1	3	0	1	1	0	1	1	0	1	0	1	1	1	0	0	7	6	4	6	6	4	7	4	4	4	4	4	4	4	6	4	54	1	12	15	3	2	3
60	2	1	3	1	1	1	1	1	0	0	1	1	1	2	0	1	2	1	7	6	6	5	4	4	5	4	5	4	2	5	6	3	6	5	57	1		0	2	2	2
61	0	1	0	0	0	0	1	0	1	0	1	0	0	0	1	0	0	0	3	1	2	2	2	4	4	2	2	2	5	4	2	2	1	1	59	1	2	33	2	2	3
62	1	1	1	1	1	1	0	1	1	1	1	1	1	1	0	0	1	1	3	4	4	4	5	4	5	5	5	4	4	5	4	3	3	4	44	1	2	23	3	4	2
63	0	0	0	0	0	0	0	0	0	0	0	0	0	0	0	0	1	0	5	2	2	2	1	1	5	1	1	1	1	3	1	1	1	3	44	1	2	17	1	1	2
64	0	0	0	0	0	0	0	0	0	0	0	0	0	0	0	0	1	0	5	1	2	1	2	2	3	2	2	1	1	1	1	1	3	1	58	1	6,12	0	2	2	2
65	1	1	1	1	0	0	1	1	1	1	0	0	1	0	1	0	2	1	5	5	6	5	4	4	6	5	4	5	3	4	5	2	5	4	27	2	8	5	3	3	3
66	1	1	0	0	0	0	0	0	1	0	.	1	0	0	0	1	1	1	6	6	4	2	6	6	6	5	5	1	4	5	3	1	5	2	56	1	2	24	2	5	2
67	1	0	1	0	0	0	0	0	0	0	1	0	0	0	0	0	0	0	3	3	4	3	3	3	3	3	3	3	2	3	3	1	2	1	39	2	9	12	2	2	2
68	1	2	2	1	2	1	2	1	2	1	2	2	2	1	0	1	3	1	6	7	3	5	7	5	6	6	7	2	6	7	3	4	5	1	50	2	1	20	5	4	4
69	1	0	1	2	1	1	1	0	3	2	2	2	1	0	0	1	1	1	6	2	4	3	4	5	6	5	4	3	5	5	3	2	6	2	43	1	2	22	2	2	3
70	3	0	2	2	0	2	2	1	1	3	2	1	2	2	1	2	0	2	6	6	5	4	6	4	7	4	6	5	4	6	5	2	5	1	42	2	1	15	5	5	3
71	1	0	1	0	0	1	0	0	0	0	1	0	1	0	0	1	0	1	6	4	2	2	2	2	6	2	4	2	4	5	2	2	4	2	34	1	2	13	2	2	2
72	2	1	2	2	1	2	2	1	2	2	2	2	1	2	0	2	1	2	6	5	6	6	5	5	6	6	6	6	5	5	6	6	5	4	34	1	2	13	3	4	4
73	1	1	1	1	1	1	2	1	1	1	1	1	1	1	2	1	1	1	4	4	4	3	4	4	4	3	3	4	5	5	3	3	4	4	40	1	2	19	3	2	3
74	2	0	3	2	1	1	1	1	2	2	3	2	2	2	1	2	2	1	4	4	5	4	4	4	5	4	4	4	4	4	5	2	2	2	32	2	7,13	6	2	2	3
75	0	1	2	2	1	0	3	1	1	1	0	0	1	1	0	0	0	1	3	2	2	2	3	2	4	1	1	1	1	3	1	1	1	1	67	1	2	45	2	2	3
76	1	1	0	0	0	0	1	0	0	1	0	0	0	0	0	1	0	1	4	2	2	4	1	1	5	4	1	1	1	4	5	3	5	4	48	1	5	25	2	2	2
77	0	0	1	0	0	0	1	0	0	0	1	0	0	0	0	1	0	0	3	3	6	6	5	6	7	6	5	4	5	1	1	1	7	1	55	2	5	28	4	2	4
78	3	3	3	3	3	3	3	3	3	3	1	1	2	1	2	2	0	3	7	5	4	3	5	3	7	3	1	1	1	7	1	1	5	1	40	1	2	18	2	4	1
79	2	1	2	1	0	0	1	0	1	1	1	0	0	1	0	1	1	1	5	4	4	4	4	4	5	4	5	2	2	5	4	2	3	3	40	2	8	11	4	4	2
80	0	0	0	0	0	0	0	0	0	0	0	0	0	0	0	0	0	0	2	1	1	1	1	1	2	1	1	1	1	1	1	1	1	1	48	2	8	11	4	4	1
81	1	0	0	0	0	1	0	0	1	0	0	0	1	1	0	0	0	1	6	5	1	1	1	1	5	5	2	1	2	3	2	2	5	1	28	1	8	1	2	1	2
82	2	2	3	2	1	1	0	2	2	2	1	1	2	0	2	1	1	1	7	7	4	1	6	1	7	5	4	1	5	7	3	1	6	4	42	1	8,12	20	5	5	4
83	0	0	1	0	0	0	0	0	0	0	0	0	0	0	0	0	0	0	5	1	4	3	2	4	4	4	5	1	1	3	2	1	2	1	45	2	8,12	.	2	4	2
84	0	0	0	0	0	0	0	0	0	0	0	0	0	0	0	1	1	1	6	6	3	1	6	2	6	3	5	1	1	6	3	2	3	1	45	2	8	25	2	4	2
85	1	0	1	0	0	0	0	0	0	0	1	1	0	0	0	0	1	1	5	6	6	3	6	5	6	3	5	4	3	5	4	3	4	3	31	2	9	10	3	4	3
86	2	0	0	0	0	0	0	0	0	0	0	0	0	0	0	0	0	1	5	5	3	2	1	2	2	4	4	1	1	1	5	1	1	1	49	2	9,13	20	2	3	1
87	1	0	3	1	0	0	0	1	1	1	1	1	1	1	0	1	1	1	6	6	4	3	6	3	7	5	6	3	1	7	1	1	5	1	52	2	9	30	5	5	3
88	1	1	2	1	0	0	0	1	1	1	2	2	0	1	0	2	3	1	7	5	5	4	5	4	5	4	5	3	3	4	6	3	4	1	49	1	9	27	2	4	2
89	3	2	2	2	1	2	2	3	3	3	1	0	3	1	3	2	2	2	5	6	7	4	7	5	6	6	4	6	3	6	6	2	1	1	27	2	9	5	1	4	3
90	1	2	1	2	1	2	2	1	2	2	1	0	0	2	2	2	2	1	6	1	3	4	5	4	2	4	2	3	4	2	2	5	6	5	45	2	8	17	2	2	2
91	3	0	1	2	0	1	1	1	1	1	1	1	1	1	1	1	1	1	5	4	4	2	5	5	5	4	5	1	5	4	2	2	2	1	32	2	9	10	2	2	4
92	1	0	0	0	0	0	0	0	0	1	1	0	0	0	1	0	2	0	1	1	1	2	1	1	1	2	1	1	1	1	1	1	1	1	53	1	9	32	1	1	2
93	1	2	1	2	1	1	3	3	3	2	1	0	3	0	1	0	2	1	.	.	.	.	.	.	.	.	.	.	.	.	.	.	.	.	44	1	9	22	5	2	2
94	0	0	1	0	0	0	0	0	0	0	2	0	2	3	0	0	0	0	4	5	4	2	2	2	7	3	4	2	3	2	5	4	2	2	33	2	9	11	5	4	2
95	2	2	2	2	1	1	3	3	2	3	1	2	2	2	2	1	1	1	5	4	5	5	5	6	5	5	5	4	4	5	5	4	4	4	51	2	8	25	2	2	4
96	0	0	1	0	0	0	0	0	0	0	1	0	0	0	0	0	0	1	3	1	1	2	1	2	4	2	1	1	1	1	1	1	1	1	30	2	9	8	1	2	2
97	0	0	1	0	0	1	0	0	0	1	1	1	1	1	0	1	0	1	3	5	5	5	5	3	3	3	3	3	1	1	3	1	1	1	25	1	8	3	2	3	2
98	1	0	1	1	0	1	1	1	.	1	0	0	0	0	0	0	0	0	6	4	1	4	1	4	6	4	1	1	1	5	2	2	6	5	27	1	8	5	2	3	2
99	1	2	0	0	0	1	2	0	1	0	1	0	1	1	2	1	1	1	5	6	2	2	3	2	5	3	6	2	2	5	5	3	5	2	33	2	9	7	2	3	3
100	1	1	1	1	0	0	0	1	1	0	1	0	1	1	1	1	0	0	5	2	2	2	2	2	5	3	3	1	3	3	1	2	1	1	50	2	9	28	2	2	2
101	0	0	2	0	0	0	2	0	0	0	0	0	1	1	0	0	0	0	4	1	1	1	1	1	4	1	1	1	1	4	1	1	1	1	26	1	9	4	1	2	2
102	1	1	1	1	0	0	1	1	1	1	1	1	2	1	0	1	0	1	5	5	5	4	4	3	7	4	2	4	6	5	4	3	2	2	28	2	8	6	2	4	4
103	1	1	1	1	1	1	1	1	1	1	1	1	1	1	1	1	1	1	5	5	4	5	4	5	5	5	5	4	5	5	4	5	5	1	32	1	8,12	7	3	3	2
104	1	1	1	1	1	1	1	1	2	1	2	1	2	1	1	1	1	1	5	5	5	5	5	5	6	4	5	1	1	6	3	2	6	3	30	2	9	9	2	2	2
105	.	.	.	.	.	.	.	.	.	.	.	.	.	.	.	.	.	.	.	.	.	.	.	.	.	.	.	.	.	.	.	.	.	.	.	.		.	.	.	.
106	0	1	1	0	0	1	1	0	1	1	2	1	1	2	2	2	1	1	4	4	5	4	5	5	6	5	5	3	3	5	5	3	3	1	35	2	8	12	3	2	2
107	1	1	2	1	0	0	0	1	1	1	2	0	0	1	1	0	0	0	2	3	3	2	2	2	4	2	5	2	1	3	3	1	3	3	36	1	8	11	2	1	2
108	1	0	1	0	0	0	0	0	1	1	1	0	0	0	0	0	1	0	7	6	2	2	6	1	7	4	4	1	4	6	4	2	7	1	41	2	9	9	3	4	2
109	1	1	1	1	0	1	1	1	1	1	1	1	1	1	0	0	0	0	6	5	5	4	5	4	6	4	5	3	4	5	4	3	4	3	39	2	8	10	4	4	2
110	2	2	3	2	3	1	2	1	3	2	3	2	2	3	2	1	2	2	7	5	7	4	7	3	7	5	5	4	7	5	7	1	3	1	32	1	8	10	2	4	4
111	0	0	0	0	0	1	1	0	0	0	1	0	0	1	0	0	0	0	2	2	3	3	2	2	3	4	2	2	2	3	2	1	1	1	45	1	8	25	2	3	2
112	1	2	3	1	2	1	1	3	2	1	3	3	1	1	3	1	1	2	4	4	7	5	4	1	5	5	7	7	6	2	5	4	4	1	28	2	9	7	4	4	3
113	1	0	0	0	0	1	1	1	0	0	1	0	1	1	1	1	1	2	5	6	5	5	4	4	5	6	6	4	4	4	5	1	5	3	30	1	8	3	2	2	2
114	1	1	1	0	0	0	1	0	2	1	3	1	1	2	1	1	0	1	6	6	6	5	6	6	6	6	6	1	6	4	3	4	5	2	51	2	8	29	2	4	3
115	3	2	0	3	2	3	3	2	2	3	1	1	1	1	0	0	1	0	3	1	1	3	2	1	2	4	1	3	6	1	4	4	1	4	32	1	8	11	2	3	2
116	1	1	1	0	1	0	1	1	1	0	1	1	1	1	1	1	1	1	3	3	2	3	3	4	4	5	3	3	5	2	3	1	1	1	28	1	8	8	4	2	3
117	0	0	2	3	0	2	3	3	1	2	0	0	0	0	0	0	0	1	7	7	3	2	7	5	7	3	7	1	1	7	1	1	6	1	31	1	8	11	5	4	2
118	1	0	0	2	0	1	1	0	0	1	2	2	2	1	1	1	1	1	6	5	5	4	5	4	7	5	5	4	4	5	4	4	4	4	33	1	9	12	3	4	2
119	3	3	1	3	0	3	0	0	2	3	3	1	3	3	3	3	3	3	7	6	1	1	1	1	1	4	7	5	1	4	7	1	1	1	26	2	8	4	2	4	2
120	1	0	0	1	0	0	0	1	0	1	0	0	0	0	1	0	2	0	2	2	2	1	3	2	4	2	2	1	2	2	2	2	3	4	34	2	8	6	2	2	1
121	1	1	1	0	0	0	1	0	0	0	1	0	0	0	0	0	0	0	4	4	5	3	3	3	4	3	4	3	3	4	5	3	5	3	39	2	9	11	2	2	2
122	0	0	0	1	0	0	1	1	0	1	0	0	0	0	0	0	0	0	5	1	1	2	1	3	5	1	1	1	1	3	1	1	2	1	50	2	9	12	1	2	2
123	1	1	1	0	1	1	1	1	1	1	2	1	2	2	2	1	1	1	6	6	6	6	5	5	6	4	5	5	5	5	5	5	6	5	31	1	8	9	4	4	2
124	3	0	1	1	0	1	2	0	0	0	2	0	1	1	0	2	0	1	2	3	4	3	2	2	5	3	2	2	2	5	3	2	2	2	25	2	9	3	4	2	2
125	2	2	1	2	3	2	3	2	3	3	3	2	2	2	2	3	1	2	6	5	6	5	6	6	7	5	6	5	4	6	5	4	6	2	45	1	8	24	4	4	3
126	1	1	1	1	1	0	1	2	2	1	3	2	3	0	1	1	0	2	7	5	6	5	5	6	7	6	5	5	3	6	6	1	5	5	25	1	8	2	2	4	4
127	2	1	1	2	1	2	1	1	1	1	1	1	1	1	0	2	0	1	4	5	6	4	5	3	4	5	5	3	1	4	4	3	3	3	34	2	9	12	2	4	4
128	1	1	1	0	1	1	1	0	1	1	0	0	1	0	2	0	0	0	5	1	1	1	1	2	6	5	1	1	5	4	1	1	1	2	29	1	8	8	1	2	2
129	1	0	0	0	0	0	0	0	0	1	1	0	0	0	0	0	0	0	5	2	2	2	1	2	5	5	1	1	1	3	1	1	3	1	38	1	8	16	1	2	2
130	0	0	0	0	0	0	0	0	0	0	0	0	0	0	0	0	0	0	2	1	2	1	1	3	5	5	3	3	2	3	3	2	2	1	34	2	8	5	2	2	2
131	0	0	0	0	0	0	0	0	0	0	1	0	0	0	0	1	0	1	5	6	5	4	6	4	5	4	5	3	2	3	3	2	2	2	30	2	8	9	3	2	3
132	.	.	.	.	.	.	.	.	.	.	.	.	.	.	.	.	.	.	.	.	.	.	.	.	.	.	.	.	.	.	.	.	.	.	.	.		.	.	.	.
133	0	0	1	0	0	0	1	0	1	1	1	0	0	1	0	0	0	1	5	3	3	4	3	5	5	5	5	3	3	3	3	3	2	2	42	2	9	8	2	2	2
134	2	2	1	2	2	2	2	2	2	2	1	2	3	2	1	1	3	2	1	5	4	4	3	3	5	7	4	4	4	4	4	1	1	6	46	1	8	25	3	2	4
135	0	0	0	0	0	0	0	0	0	0	0	0	0	0	0	0	0	0	1	1	1	1	1	1	1	1	1	1	1	1	1	1	1	1	38	2	8	1	1	1	1
136	1	1	1	1	2	1	0	0	1	2	2	2	2	2	0	0	2	3	2	1	2	3	1	4	5	6	4	1	1	1	1	1	1	2	41	1	8	20	2	2	3
137	.	.	.	.	.	.	.	.	.	.	.	.	.	.	.	.	.	.	.	.	.	.	.	.	.	.	.	.	.	.	.	.	.	.	48	2	9	26	2	2	1
138	.	.	.	.	.	.	.	.	.	.	.	.	.	.	.	.	.	.	.	.	.	.	.	.	.	.	.	.	.	.	.	.	.	.	41	2	9	18	5	4	2
139	0	0	1	0	0	0	0	0	0	0	0	0	0	0	0	0	0	0	5	2	1	2	5	2	5	5	3	2	2	5	1	1	5	3	33	2	9	12	2	2	2
140	1	0	1	1	0	1	0	1	0	0	0	0	1	1	0	0	0	0	5	4	4	2	1	4	5	5	3	1	1	4	2	1	5	4	32	1	9	11	2	2	2
141	1	0	0	0	0	0	0	0	0	0	0	0	0	0	0	1	0	0	3	3	2	2	2	2	3	2	2	2	2	3	2	2	2	2	36	2	9	13	3	2	2
142	0	0	0	0	0	1	0	0	0	0	0	0	0	0	0	0	0	0	2	2	2	3	1	2	3	3	2	1	2	2	2	3	1	2	26	2	8	4	2	1	2
143	2	0	0	1	0	0	1	0	0	0	1	0	0	0	1	1	1	1	5	2	1	1	1	2	5	4	1	1	1	2	1	1	4	1	46	1	8	17	2	4	2
144	.	.	.	.	.	.	.	.	.	.	.	.	.	.	.	.	.	.	.	.	.	.	.	.	.	.	.	.	.	.	.	.	.	.	.	.		.	.	.	.
145	1	0	0	1	0	0	0	0	0	1	0	0	1	0	0	0	0	1	7	4	3	3	3	5	7	5	7	4	4	7	3	1	6	1	29	1	9,12	9	4	4	2
146	0	0	0	0	0	0	0	0	1	0	1	0	0	0	0	0	0	0	2	2	3	2	3	1	3	1	1	1	1	1	1	1	1	1	34	1	8	13	2	2	2
147	0	0	0	0	0	0	0	0	0	0	0	0	0	0	0	0	0	0	1	1	1	1	1	1	2	1	1	1	1	1	1	1	1	1	28	2	9	7	2	1	1
148	1	0	0	0	0	0	0	0	0	1	1	0	0	0	0	1	0	0	2	1	1	1	1	1	5	1	2	1	1	3	2	1	1	1	28	1	8	7	2	2	3
149	0	0	1	0	0	0	1	1	0	0	0	0	0	0	0	0	0	0	1	1	1	1	1	1	1	4	2	1	4	1	1	3	1	1	25	1	8	3	2	2	3
150	0	0	2	1	0	0	0	0	1	0	1	0	1	0	0	0	0	0	5	5	4	3	5	5	5	3	3	2	3	5	5	3	3	3	38	2	8	17	2	2	2
151	2	2	1	1	3	3	3	3	2	1	1	3	1	3	3	1	3	1	7	6	6	6	7	7	7	2	5	1	7	6	6	5	5	1	28	2	8	3	5	5	2
152	1	0	0	1	0	0	0	2	0	2	2	0	2	1	0	2	0	2	5	7	5	4	4	4	5	4	1	4	5	1	4	1	1	4	38	1	2	20	2	2	2
153	0	0	1	0	0	0	1	1	1	0	1	0	0	1	0	1	1	0	6	6	4	4	7	4	4	5	7	5	5	4	5	3	5	4	24	2	9	3	4	4	4
154	1	0	0	1	0	0	0	0	0	1	0	0	0	0	0	0	0	0	4	4	3	2	1	4	7	1	6	1	1	7	3	1	7	1	36	1	13	15	5	4	2
155	1	0	1	1	0	0	1	1	0	1	1	0	1	0	1	1	0	1	5	6	4	4	4	6	5	3	5	4	4	4	4	2	3	1	.	2		.	4	4	3
156	.	.	.	.	.	.	.	.	.	1	.	.	.	.	.	.	.	.	4	2	4	4	2	5	5	3	2	1	5	2	4	1	2	4	.	.	2	.	2	2	4
157	1	2	2	1	2	2	2	2	2	2	1	1	1	1	1	1	1	1	4	4	4	3	4	4	5	4	4	4	4	5	4	3	4	4	37	1	2	15	3	.	.
158	1	0	0	1	0	0	1	1	0	1	0	0	0	0	0	0	0	0	5	1	2	4	2	3	5	6	4	2	2	4	5	1	5	1	31	1	2,3,4	5	2	2	4
159	2	0	0	1	0	0	0	2	0	1	1	1	0	0	0	0	0	0	4	1	3	3	1	2	2	5	1	1	1	1	1	1	1	1	27	1	2	8	2	2	4
160	0	0	0	0	0	0	0	0	0	0	0	0	0	0	0	0	0	0	7	1	1	1	1	1	6	1	1	1	1	5	1	1	7	1	42	1	2	21	1	1	2
161	1	0	2	0	0	0	0	0	1	1	1	1	1	0	1	0	1	1	2	2	2	2	2	4	3	5	2	2	2	2	5	2	2	2	30	1	2	10	4	3	2
162	2	1	1	1	0	0	0	0	1	1	2	0	0	1	0	2	2	2	5	5	5	3	4	4	5	5	4	4	3	5	6	4	5	3	33	2	13	10	2	.	.
163	0	0	0	0	0	0	0	0	0	0	0	0	0	0	0	0	0	0	1	1	1	1	1	1	1	1	1	1	7	1	1	1	1	1	49	2		.	2	2	3
164	1	0	2	1	0	0	1	1	1	1	2	1	1	1	0	1	1	1	2	3	3	2	2	2	2	4	4	5	4	4	4	2	2	2	28	1	13	7	2	3	2
165	1	0	0	0	0	0	0	0	0	1	0	0	0	0	0	0	0	0	1	4	4	1	1	1	5	1	1	1	1	4	1	1	4	1	33	1		.	3	3	2
166	0	2	3	1	1	0	0	0	2	1	1	2	3	1	0	1	2	1	3	3	6	3	3	4	4	5	5	6	5	4	6	3	4	2	36	1		.	5	2	3
167	0	1	2	0	0	0	1	0	1	1	2	1	1	1	1	0	0	0	1	1	2	1	1	1	2	1	1	1	1	1	2	1	1	1	22	1	7,13	1	2	2	2
168	1	1	2	0	0	0	0	1	1	1	1	2	0	1	0	1	3	2	6	4	4	5	4	4	6	3	4	4	5	5	4	2	5	2	32	1		10	4	2	2
169	1	0	1	0	0	0	0	0	0	0	0	0	0	0	0	0	0	0	5	1	1	1	1	1	4	1	4	1	1	1	1	1	4	1	58	1	2	30	2	.	.
170	3	0	1	0	0	1	0	1	1	2	1	1	1	1	2	2	1	1	5	5	6	3	4	2	6	5	4	3	2	6	4	2	5	1	39	1	2	20	5	4	3
171	1	1	1	0	1	2	2	0	3	0	0	1	2	0	1	1	3	2	3	1	3	4	5	4	2	6	6	4	5	1	5	3	3	4	34	1	2	12	1	2	3
172	2	0	0	1	0	3	0	1	0	3	1	0	0	0	0	1	0	1	2	4	5	4	3	3	5	4	4	4	1	2	5	1	2	1	28	1	13	8	2	2	1
173	1	0	0	0	0	0	0	0	0	1	0	0	0	0	0	1	0	0	2	1	1	2	2	1	2	2	2	1	1	1	1	2	1	1	43	2	13	20	1	1	2
174	1	0	0	2	0	2	0	0	0	0	0	0	1	3	0	2	0	2	6	6	6	2	6	2	6	2	6	1	1	5	2	1	6	1	44	1	2,3,12,13	20	2	5	2
175	0	1	1	0	0	0	0	0	1	1	0	0	1	0	1	0	1	1	7	6	3	2	3	2	3	1	1	1	1	2	3	1	3	1	31	2	8	10	2	2	2
176	3	2	2	2	2	2	2	1	2	2	2	2	2	3	1	1	2	2	6	6	5	4	5	4	5	5	5	4	4	5	4	5	5	5	35	2	9	12	5	4	3
177	1	1	0	0	0	0	0	0	0	0	1	0	1	0	0	0	1	0	2	1	1	2	2	2	2	3	2	1	2	2	2	2	2	2	55	2	1	30	2	2	2
178	1	1	1	2	2	1	3	3	2	2	1	2	2	1	1	0	1	0	5	2	4	4	2	7	6	6	3	4	4	5	2	2	4	4	31	1		.	2	2	3
179	1	0	0	1	0	1	0	0	0	0	0	0	0	0	0	1	0	0	2	3	4	3	4	3	5	2	3	4	6	4	3	1	4	1	37	1	2	13	3	2	2
180	1	1	1	0	1	1	0	0	1	2	3	1	1	1	0	0	0	1	7	6	5	4	6	4	7	4	7	3	4	7	4	4	7	1	38	1		0.7	.	2	2
181	0	0	1	0	0	0	0	0	0	0	1	0	0	0	0	0	0	0	1	1	4	4	1	1	5	1	1	1	1	4	4	1	1	1	21	1	13	2	2	2	1
182	0	0	1	0	0	0	1	0	0	0	1	0	0	1	0	0	0	0	3	1	4	2	2	1	2	4	2	2	2	2	3	1	2	3	30	2	9	1	2	2	1
183	2	1	2	2	0	0	1	3	1	1	2	1	1	1	0	2	2	1	7	5	6	3	4	3	4	7	5	4	6	3	7	5	3	5	22	2	8	1	4	4	4
184	1	0	3	2	0	1	0	1	3	2	3	2	0	2	1	0	1	3	.	.	.	.	.	.	.	.	.	.	.	.	.	.	.	.	31	2	9	11	4	2	2
185	1	2	2	0	0	0	2	1	1	1	1	2	2	1	2	1	3	1	7	5	3	4	6	3	6	5	6	4	6	6	6	2	7	5	34	2	9	12	2	2	2
186	1	1	1	1	0	0	.	0	0	1	1	0	1	1	1	0	0	0	5	2	4	2	4	3	5	2	2	2	2	2	5	2	1	1	32	2	13	7	2	2	3
187	2	2	1	2	2	1	0	1	3	1	2	2	1	0	0	1	1	0	6	6	5	5	.	3	7	5	6	6	4	6	4	1	7	1	50	1	2	4	5	5	3
188	2	2	2	0	1	1	0	0	2	1	2	1	0	1	0	1	2	1	6	6	2	1	4	1	7	2	4	2	3	5	2	2	7	1	49	1	2	23	4	3	2
189	1	1	1	0	0	0	0	0	0	0	0	0	0	0	0	1	0	1	4	4	4	3	3	2	5	3	5	2	3	4	4	4	4	3	29	1	2	9	3	2	1
190	1	1	3	1	2	0	2	1	2	2	3	2	2	2	0	1	0	2	5	4	4	2	4	2	5	4	4	5	4	4	5	3	4	3	22	1	2	.	2	2	3
191	1	0	1	0	0	0	0	0	0	1	1	1	1	1	0	1	0	0	2	2	5	3	4	3	5	3	2	5	2	2	5	1	1	1	36	1	13	15	2	2	2
192	1	0	1	1	1	0	0	0	0	1	0	1	0	0	0	0	1	0	3	2	4	3	4	2	4	4	4	4	2	4	2	1	4	1	29	2	13	8	2	2	2
193	2	1	1	2	0	1	1	2	1	2	1	1	1	2	1	1	2	1	6	3	4	4	3	3	3	4	4	3	3	4	3	4	2	2	34	1	2	13	2	2	4
194	2	1	1	2	1	1	1	1	1	2	2	1	1	1	1	1	1	1	6	5	4	4	4	2	5	5	5	4	4	5	4	4	5	4	20	1	2	1	2	4	1
195	2	2	3	1	2	2	2	2	2	2	3	1	2	3	3	3	3	3	7	7	4	4	5	4	6	4	5	2	4	7	4	5	7	3	32	1	13	8	2	.	.
196	1	0	2	1	0	1	1	1	1	2	2	0	3	1	2	1	1	3	6	3	3	3	4	3	7	5	3	3	2	4	5	4	7	4	31	1	13	10	2	2	2
197	1	0	2	0	0	1	1	1	1	1	1	0	0	1	0	0	1	1	7	1	3	3	1	4	6	3	3	1	4	4	4	1	5	1	29	1	13	7	2	2	2
198	1	0	0	0	0	0	0	0	0	0	0	0	0	0	0	0	0	0	2	2	2	1	2	1	5	2	1	1	1	5	1	1	5	1	67	2	1	40	2	2	1
199	0	1	2	1	1	1	2	0	1	1	2	1	1	1	1	1	1	1	6	6	5	2	3	3	6	3	3	5	3	5	5	2	7	3	22	1	13	1	2	2	1
200	0	0	1	0	0	0	0	0	1	0	0	0	1	0	0	0	0	0	4	3	3	1	3	3	3	3	3	3	3	3	4	2	3	2	59	2	1	36	2	2	2
201	2	0	0	0	0	0	0	1	0	2	0	0	0	0	0	0	0	0	6	1	3	3	1	3	6	4	4	3	3	5	1	2	6	1	34	1	6	9	2	2	2
202	1	0	2	1	0	0	1	1	0	1	1	0	1	0	0	0	0	0	5	1	1	1	1	1	5	5	3	1	1	1	1	1	3	1	21	1	2	1	2	2	2
203	0	0	2	0	2	0	2	0	0	0	2	1	1	1	1	1	0	1	5	2	4	4	2	5	6	4	3	1	1	5	4	1	6	1	22	1	2	1	2	2	2
204	2	0	2	2	0	1	0	0	0	1	1	0	1	1	0	1	0	1	7	1	3	4	3	3	7	5	3	2	2	7	2	2	7	4	33	2	13	3	1	1	2
205	1	0	2	1	0	0	1	1	0	1	1	0	0	0	0	1	1	1	3	1	2	2	2	4	4	5	3	1	1	2	2	1	2	1	41	2		21	2	2	3
206	0	1	1	0	1	0	3	2	2	1	1	2	2	1	2	2	2	1	2	2	.	.	.	.	.	.	.	.	.	.	.	.	.	.	47	2	13	0	2	2	3
207	2	3	3	1	3	3	3	3	3	3	3	3	3	3	2	3	3	3	6	7	7	5	7	4	7	5	7	7	5	5	7	7	5	4	.	1	13	.	5	5	4
208	2	0	1	1	0	0	0	0	1	1	1	2	1	1	2	1	0	0	5	3	4	5	5	4	4	4	4	4	5	4	4	4	4	4	26	1		3	2	1	3
209	0	0	2	0	0	0	2	0	1	0	3	0	0	0	0	3	0	0	4	1	1	1	1	1	1	1	1	1	1	1	1	1	4	1	26	1	13	6	1	1	1
210	0	0	0	0	0	0	0	0	0	0	0	0	0	0	0	0	0	0	1	1	1	1	1	1	1	1	1	1	1	1	1	1	1	1	44	2	13	24	2	2	2
211	0	0	0	0	0	0	0	0	0	0	0	0	0	0	1	1	0	1	6	2	1	1	1	1	5	3	2	1	5	3	1	1	6	1	47	1	2	26	1	1	2
212	2	1	1	2	1	0	1	1	1	1	1	1	1	1	1	2	2	1	.	.	.	.	.	.	.	.	.	.	.	.	.	.	.	.	.	.		.	.	.	.
213	1	1	1	1	0	1	2	0	2	1	3	1	1	3	0	2	2	2	4	3	4	3	3	3	6	5	3	3	4	4	7	5	3	6	26	2	13	6	2	3	2
214	1	0	1	1	0	1	0	1	0	1	1	0	2	1	0	0	1	1	6	1	2	1	1	1	7	7	4	1	1	4	1	1	4	1	30	2	13	8	2	2	2
215	2	2	2	2	2	2	2	2	2	2	2	2	2	1	2	2	2	2	5	5	4	4	4	4	5	5	4	4	4	5	4	3	4	4	21	1	3	.	2	2	1
216	1	0	0	0	0	0	0	0	0	0	0	0	0	0	0	0	0	0	1	1	1	1	1	1	1	.	3	1	4	3	1	1	1	1	44	2	8	21	2	2	2
217	0	0	0	0	0	0	0	0	0	0	1	0	0	0	0	0	0	0	5	3	3	3	3	4	5	3	3	3	3	4	3	3	4	3	30	1	13	7	2	2	2
218	1	1	2	1	1	0	1	1	1	1	3	1	1	0	1	1	1	1	7	5	4	4	5	4	7	4	5	4	4	7	4	4	4	4	22	1	9	2	4	3	3
219	1	1	1	1	0	0	1	1	2	2	2	2	0	2	1	1	2	2	5	3	5	6	4	3	5	6	5	4	2	5	1	2	4	4	22	1	13	1	5	4	3
220	2	1	1	1	0	0	1	2	2	2	2	2	1	1	0	1	2	1	5	6	3	2	5	5	7	5	6	3	3	5	2	1	3	1	22	1	8	1	5	4	3
221	0	1	2	0	1	0	1	1	2	1	2	2	2	2	0	1	2	1	5	5	5	3	4	3	6	4	4	4	4	3	4	4	5	4	22	1	2	1	3	2	2
222	0	0	2	0	0	0	0	0	0	0	1	0	0	1	0	0	0	0	4	4	3	2	1	1	5	2	2	3	3	1	1	1	3	1	26	1	13	0.15	3	2	2
223	2	2	2	2	1	3	2	2	2	2	1	0	3	1	2	0	0	1	5	2	4	5	3	7	7	7	1	1	5	3	2	7	5	1	28	1	5	3	2	2	5
224	1	1	2	2	1	1	2	2	1	2	3	1	2	2	2	1	1	1	5	5	2	2	2	2	5	3	4	2	5	5	2	2	4	3	31	2	2	1	3	3	2
225	1	0	1	1	0	0	1	0	0	0	2	1	1	1	1	1	1	1	4	3	3	4	3	4	4	4	3	3	3	3	3	4	4	3	46	1		6	2	2	3
226	1	3	3	2	1	1	3	2	3	1	1	0	0	0	0	0	0	0	6	6	6	4	6	1	5	5	6	1	6	5	1	1	4	1	45	2		13	2	.	.
227	1	0	1	0	0	0	0	0	0	0	0	0	0	0	0	0	1	0	3	3	3	2	3	3	3	3	3	3	3	3	4	2	3	3	28	1	9	7	2	2	1
228	1	0	0	0	0	1	0	0	0	1	0	1	0	0	0	0	1	0	4	3	5	4	4	5	6	4	3	4	4	4	5	1	5	1	31	1	6	8	2	2	2
229	1	1	2	1	2	1	1	1	1	1	3	3	1	1	1	0	1	1	5	5	5	4	5	4	7	4	2	3	2	6	4	2	7	2	21	1	2	1	5	2	4
230	0	0	1	0	0	0	0	0	1	0	2	0	1	1	1	2	0	1	3	6	4	3	3	2	4	3	5	3	3	3	4	2	2	2	38	1	9	17	2	2	3
231	1	0	1	0	0	0	0	0	1	1	3	1	1	1	1	0	1	1	5	2	4	3	3	4	6	3	3	4	3	4	3	1	4	1	32	1	13	.	2	2	2
232	0	0	0	0	0	0	0	0	0	0	0	0	0	1	0	0	0	0	5	1	1	1	1	1	3	2	2	1	1	1	1	1	1	1	32	1	13	7	2	2	1
233	2	2	2	2	2	2	2	2	2	2	2	2	2	2	2	2	2	2	4	4	5	6	4	6	4	4	4	2	6	3	3	4	4	3	45	1	2	8	1	2	3
234	2	2	2	2	2	2	2	2	2	2	2	2	2	2	2	2	2	2	5	4	4	5	4	6	5	4	4	4	5	4	4	4	5	4	46	1		9	5	3	2
235	0	0	1	0	0	0	0	0	0	0	2	0	1	0	0	0	1	1	6	1	3	1	1	1	6	1	1	1	1	4	1	1	3	1	37	1	6,12,13	8	2	2	1
236	1	0	3	0	2	0	0	0	2	.	1	1	1	2	1	1	2	1	5	5	5	4	5	2	5	2	4	2	1	5	2	2	5	2	52	1	2	30	4	4	2
237	1	0	1	0	0	1	0	0	1	0	2	1	1	1	3	2	0	2	6	6	5	6	6	6	6	5	6	5	2	6	3	1	5	1	38	1	6,7,12	16	2	2	2
238	0	0	0	0	0	0	0	0	1	0	0	0	0	0	0	0	0	0	4	2	2	1	1	1	4	1	4	1	1	2	1	1	1	1	44	1	13	1	2	2	.
239	1	0	0	1	0	0	0	0	0	1	2	1	1	1	0	0	2	2	5	4	4	3	4	3	5	2	4	5	2	4	4	3	5	1	21	1	13	2	2	2	2
240	1	0	0	0	0	1	0	0	0	1	2	0	0	1	0	0	0	0	5	5	4	4	3	4	6	5	5	4	1	5	4	1	5	2	25	1	8	4	2	4	2
241	2	2	3	1	0	0	0	0	2	2	3	0	1	0	0	0	2	2	7	7	4	5	7	5	7	4	7	3	1	7	5	1	7	1	35	2	6,7,12,13	5	3	4	3
242	0	0	2	0	0	0	0	0	1	0	1	0	1	1	0	0	0	0	5	5	5	4	5	4	5	4	5	3	3	5	5	2	4	2	22	2	6	2	2	2	2
243	0	1	1	0	0	1	0	1	1	0	1	1	1	1	1	1	0	0	4	4	3	2	1	2	4	2	2	1	4	2	1	1	1	1	30	1	8	8	2	3	2
244	1	1	1	1	0	1	0	1	1	1	0	1	0	1	0	1	0	1	2	2	2	2	2	2	2	2	2	2	2	2	2	5	3	4	26	1	13	2	1	1	2
245	2	0	1	1	0	1	1	1	0	1	0	0	1	0	0	0	2	0	4	2	2	2	2	2	4	4	3	2	2	3	3	2	3	2	52	2	13	30	1	2	2
246	2	0	0	1	0	1	0	1	1	1	2	1	1	1	0	1	0	1	6	1	4	3	1	2	6	1	1	2	2	5	4	1	4	1	47	2	13	21	1	2	2
247	1	2	2	1	2	1	2	1	2	1	2	3	1	0	2	1	2	2	4	5	6	7	6	5	6	4	5	6	4	5	6	5	4	5	54	2	1	30	3	4	3
248	0	0	0	0	0	0	0	0	0	1	1	0	0	1	0	1	0	0	5	5	5	2	2	2	5	5	5	4	2	5	6	2	4	1	23	1	2	2	4	2	2
249	1	1	2	0	1	0	0	0	1	1	3	1	0	0	0	1	0	0	6	4	4	3	1	1	7	2	4	2	4	5	5	1	3	1	25	1	2	2	2	2	2
250	1	0	1	1	2	0	0	0	0	1	0	0	0	1	0	1	1	1	7	5	6	3	4	5	7	3	6	6	2	5	6	3	3	1	25	1	2,3	3	2	3	2
251	0	0	0	0	0	0	0	0	0	0	0	0	0	0	0	0	0	0	3	2	2	2	2	2	4	1	2	1	1	2	1	1	3	1	37	1	2	15	2	2	2
252	1	1	1	0	1	0	1	1	1	0	1	1	2	2	2	0	2	2	5	1	2	3	2	2	3	4	4	1	3	1	1	1	4	2	24	1	2,3	3	1	1	3
253	1	2	2	0	0	1	0	1	3	2	3	3	3	3	0	3	3	3	6	6	6	6	6	4	6	6	6	6	4	6	6	4	6	4	.	1	2	.	4	3	3
254	1	0	0	0	0	1	0	0	1	1	1	1	1	1	0	0	1	1	5	3	5	4	3	4	7	3	4	4	1	5	5	1	6	1	34	1	2	13	2	4	3
255	1	0	1	1	0	0	0	1	0	1	2	1	2	1	1	1	0	0	5	4	2	3	2	6	5	4	3	1	2	5	4	4	5	2	27	2	2	6	2	2	2
256	1	0	0	0	0	1	0	0	1	1	0	0	0	1	1	0	2	1	2	1	4	2	2	1	4	2	2	2	1	1	3	1	1	1	26	2	8	3	2	3	.
257	0	0	0	0	0	0	0	0	0	0	0	0	0	0	0	1	1	1	4	3	2	2	2	2	4	2	2	2	2	2	2	2	2	1	52	1	2	30	2	2	.
258	2	1	2	2	0	2	0	0	2	2	0	2	0	0	0	0	0	0	5	6	4	4	4	4	4	4	4	5	4	4	5	5	4	4	21	1	13	2	2	2	.
259	0	0	0	0	0	0	0	0	0	0	0	0	0	0	0	0	0	0	4	3	4	3	2	2	5	4	3	2	2	5	3	2	4	1	38	1	6	15	2	2	.
260	1	1	3	1	1	1	1	1	1	1	1	1	1	1	1	1	1	1	5	5	3	3	5	3	4	4	4	4	4	4	4	4	4	4	32	2	12	9	5	3	.
261	0	2	3	1	2	1	3	1	1	0	3	0	2	2	1	0	3	0	7	4	3	2	7	4	7	5	5	2	5	7	2	1	6	1	25	1	9	1	5	4	.
262	1	0	2	1	0	1	2	1	1	1	1	1	1	3	0	0	1	1	5	4	5	4	4	4	5	5	4	3	5	4	4	4	6	4	24	1	7	2	3	3	.
263	0	2	3	1	3	0	2	0	3	0	3	3	3	1	1	0	1	1	3	3	6	4	5	4	7	4	7	3	4	5	4	1	5	1	23	1	2	1	2	2	.
264	1	1	1	1	0	0	1	1	0	0	0	0	0	0	0	0	0	0	4	4	4	4	4	4	4	4	4	4	6	4	4	1	4	1	43	2		.	3	3	.
265	3	2	2	2	2	2	2	2	2	2	2	2	2	2	2	2	2	2	4	4	4	4	4	4	4	4	4	4	4	4	4	4	4	4	.	1	2	.	2	3	.
266	2	1	1	1	0	0	0	0	1	1	2	1	0	2	0	2	0	2	5	5	4	4	4	3	5	3	3	2	3	6	3	1	6	1	44	1	2	15	5	4	.
267	0	0	1	0	0	0	1	0	0	0	1	0	0	0	0	0	0	0	2	2	1	3	2	4	5	2	5	1	1	3	1	3	3	1	23	1	8	1	2	2	.
268	0	0	0	0	0	0	0	0	0	1	0	0	0	0	0	0	0	1	1	4	3	3	4	4	2	2	4	3	2	2	3	1	1	1	26	1	7	0.5	2	2	.
269	1	0	1	1	1	1	1	1	1	1	1	0	0	0	0	0	0	1	7	6	6	3	4	3	7	4	5	4	2	7	5	2	7	4	22	1	2	11	3	4	.
270	0	0	2	0	0	0	0	0	1	0	1	1	2	2	0	0	0	0	6	2	4	2	4	4	7	5	4	3	3	6	4	2	6	3	22	1	9	1	3	2	.
271	2	2	3	0	2	2	1	0	3	0	3	1	2	1	1	1	2	2	5	6	6	2	6	4	6	4	5	4	4	6	4	2	5	2	22	1	8	1	4	5	.
272	1	1	2	1	1	0	2	2	3	1	1	1	1	2	1	1	2	2	6	1	5	4	3	5	7	5	5	6	3	6	5	5	5	3	29	1	2	9	2	2	.
273	1	1	2	1	0	1	1	1	1	1	3	2	1	3	3	2	1	2	3	5	4	5	5	6	6	6	6	6	5	4	5	4	5	3	32	1		4	2	4	.
274	1	0	0	0	0	0	1	0	0	0	1	0	0	0	0	1	1	0	5	1	1	1	1	1	5	1	1	1	1	1	1	1	5	1	42	2	9	17	1	2	.
275	1	0	1	0	0	0	0	0	0	1	0	0	0	0	0	0	1	1	6	3	4	4	3	4	7	3	5	1	1	7	4	1	7	4	42	1	2	20	2	4	.
276	2	0	1	1	0	0	0	0	1	0	0	0	0	1	0	1	0	0	4	6	6	4	4	3	6	4	5	3	3	5	3	2	4	1	29	1	2	9	5	5	.
277	0	0	0	0	0	0	0	0	0	0	1	0	0	0	0	0	0	0	4	4	4	4	4	4	5	4	4	4	4	4	4	1	5	1	52	1	2	29	2	2	.
278	1	0	2	1	1	1	0	0	1	1	0	1	1	1	0	0	1	1	3	3	4	3	4	3	3	3	3	3	5	4	4	3	3	3	33	2	5	9	2	2	.
279	0	0	0	0	0	0	1	1	0	1	0	0	0	0	0	1	3	0	7	7	1	7	7	7	7	7	7	1	1	7	1	1	1	1	35	1	2	11	4	5	.
280	0	1	1	2	0	0	3	3	1	1	1	2	1	0	0	0	1	0	5	3	7	7	5	7	7	7	6	4	7	7	5	2	5	1	35	1	2	12	5	4	.
281	.	.	.	.	.	.	.	.	.	.	.	.	.	.	.	.	.	.	.	.	.	.	.	.	.	.	.	.	.	.	.	.	.	.	56	2	1	32	2	2	.
282	3	0	2	2	0	1	0	0	0	2	1	0	1	1	1	1	0	1	5	2	5	3	5	3	5	3	4	5	2	2	2	2	3	2	30	2	9	10	1	4	.
283	2	0	2	2	0	1	2	2	0	2	1	1	0	0	0	0	1	1	6	2	5	3	3	2	6	4	4	4	2	6	7	1	4	4	27	2	2	7	2	3	.
284	1	2	2	1	0	0	1	1	2	1	1	1	2	1	0	1	2	1	5	3	4	3	3	3	5	3	3	4	3	5	3	3	3	4	41	2	13	5	2	2	.
285	1	1	1	1	0	0	1	1	1	1	1	1	1	0	1	0	0	0	5	4	4	3	5	3	5	4	4	4	4	3	4	2	4	2	29	1	13	5	2	2	.
286	0	0	0	0	0	0	0	0	0	0	0	0	0	0	0	0	0	0	2	2	2	2	2	2	2	2	2	2	2	2	2	2	2	2	56	2	1	30	2	2	.
287	0	0	0	0	0	0	0	0	0	0	0	0	0	0	0	0	0	0	1	1	1	1	1	1	7	1	1	1	1	1	1	1	1	1	20	1		3	2	.	.
288	0	0	2	0	0	0	1	0	1	0	1	0	0	0	1	1	1	0	5	5	3	2	4	2	5	4	5	1	1	6	2	1	1	1	22	1	8	1	2	2	.
289	1	0	0	1	0	0	1	1	0	0	0	0	1	0	0	0	0	0	2	3	1	3	2	2	1	4	1	2	2	1	2	1	1	1	.	.		.	.	.	.
290	1	0	2	1	0	0	1	0	1	0	2	1	0	0	0	0	0	0	7	5	5	5	3	3	5	3	4	3	3	5	1	1	7	3	21	1	2	1	2	4	.
291	2	0	0	1	1	2	0	0	0	1	1	0	1	0	1	1	0	1	6	6	5	3	3	2	7	5	5	2	2	5	3	3	6	3	37	2		14	2	2	.
292	1	0	1	0	0	0	0	0	0	0	1	0	1	0	0	1	1	0	4	6	6	3	5	3	3	2	2	5	1	1	4	1	1	1	29	1	7	3	2	.	.
293	1	0	2	1	1	0	2	1	1	3	3	2	2	2	0	1	1	0	5	6	6	2	7	2	7	5	6	7	5	7	7	1	7	1	22	1	13	1	5	2	.
294	2	3	3	1	3	2	3	0	3	3	3	3	3	3	2	3	3	3	6	6	6	4	6	4	6	4	5	3	4	4	6	3	3	1	30	1	2	8	5	4	.
295	1	1	2	1	2	1	2	0	1	0	2	1	1	0	1	1	0	0	6	4	3	4	5	4	6	2	3	3	4	5	4	1	5	2	22	1	8	1	3	3	.
296	0	0	0	0	0	0	1	0	0	0	1	0	0	1	0	0	0	1	1	4	4	2	4	3	5	5	3	4	3	2	2	3	1	1	33	1	6	10	3	3	.
297	0	0	0	0	0	0	0	0	0	0	0	0	0	0	0	0	1	0	7	7	5	3	5	3	7	7	5	3	3	6	6	4	6	3	42	1	13	.	2	4	.
298	0	0	0	0	0	0	0	0	0	0	0	0	0	0	0	0	0	0	1	1	3	2	2	1	2	3	2	1	2	1	2	1	2	1	29	1	13	2	2	2	.
299	0	0	0	0	0	0	0	0	0	0	0	0	0	0	0	0	0	0	4	5	4	2	4	5	5	2	2	2	2	3	3	2	4	2	44	2	13	14	2	2	.
300	2	0	2	0	0	0	1	0	0	1	1	1	0	2	1	0	0	0	5	2	2	3	2	4	5	1	1	1	1	5	1	2	6	1	21	1	2	1	2	2	.
301	1	1	2	2	2	1	2	2	3	3	1	1	1	1	0	0	1	0	6	4	6	4	4	4	7	5	4	4	5	7	4	2	7	1	29	2	6	9	3	3	.
302	2	1	1	1	1	1	1	1	1	2	1	1	1	2	1	1	1	1	5	5	5	4	4	3	5	5	5	4	3	4	4	2	4	2	46	1	2	22	2	4	.
303	1	0	1	1	0	1	1	0	0	1	1	0	0	1	0	1	1	1	3	2	2	2	2	2	3	5	2	2	2	2	4	2	3	3	57	2	13	36	2	2	.
304	3	3	3	3	3	2	3	3	3	3	3	3	3	1	3	3	3	3	6	3	5	4	3	3	6	5	4	4	4	4	6	5	4	1	20	1	2	0.2	3	3	.
305	3	3	3	3	3	3	3	3	3	3	3	3	3	2	3	2	3	3	6	5	6	6	5	6	6	5	6	7	6	6	6	4	6	1	.	1	13	6	4	5	.
306	0	1	1	0	0	0	1	0	1	0	1	0	1	0	1	0	0	0	5	5	2	1	1	1	6	2	2	2	2	2	2	2	3	3	.	1		6	2	3	.
307	0	0	0	0	0	0	2	1	0	0	1	0	0	1	0	1	0	1	1	1	1	1	1	1	2	1	1	1	1	1	3	1	1	1	31	2		3	2	4	.
308	2	2	2	2	1	2	2	1	1	1	1	0	1	1	0	1	1	1	4	3	4	3	3	4	6	4	4	3	4	4	3	3	3	4	58	2	13	36	2	2	.
309	3	3	2	1	1	0	2	0	2	3	0	0	0	0	0	0	2	0	7	1	1	2	1	1	4	1	1	1	1	4	1	1	1	1	28	2	13	5	2	2	.
310	3	0	3	1	0	0	0	1	1	1	3	3	3	0	0	0	3	0	6	3	5	4	7	4	7	5	6	4	4	6	4	4	6	4	22	1	2,3	0	5	4	.
311	0	0	2	0	2	2	2	0	2	1	2	1	2	2	2	1	0	0	6	6	3	3	4	4	5	2	4	3	4	5	4	2	6	2	32	1	13	.	2	2	.
312	1	0	1	0	0	0	0	0	0	1	1	0	0	1	0	0	1	0	6	3	2	2	5	4	7	7	4	1	5	6	1	1	5	1	28	1	2	4	2	2	.
313	1	0	1	0	0	1	0	0	1	0	2	1	1	2	1	1	1	0	6	5	5	4	4	4	6	5	4	4	4	6	6	5	5	4	36	1	2	15	2	3	.
314	1	1	1	0	0	1	1	1	1	1	2	1	1	1	1	1	1	1	5	2	4	4	2	4	4	5	4	4	4	4	4	2	2	2	41	1	12	21	3	4	.
315	1	2	2	2	1	3	2	0	1	0	3	3	2	2	0	2	3	3	6	5	6	3	5	5	5	5	7	4	4	6	7	2	5	1	40	2	13	15	4	2	.
316	2	0	0	1	0	0	0	1	0	1	0	0	0	1	0	0	0	0	6	1	5	4	1	3	6	2	2	5	1	5	3	1	6	1	28	1	2	8	4	2	.
317	0	1	1	1	0	1	0	1	0	0	2	0	1	0	1	1	0	1	7	7	7	5	5	4	5	5	6	3	6	6	6	3	6	3	30	1	9	8	2	4	.
318	0	0	1	0	0	0	1	0	0	0	1	0	1	1	0	1	1	1	7	7	7	5	7	5	7	5	7	3	5	6	5	5	7	3	42	2	9	7	4	4	.
319	0	0	0	0	0	0	1	0	0	0	0	0	0	0	0	0	0	0	4	3	4	3	3	2	3	3	3	3	2	1	4	1	2	1	35	2	13	8	2	2	.
320	3	2	3	3	1	3	3	3	3	3	2	3	2	2	0	3	3	3	7	7	7	5	5	7	7	5	7	4	4	7	7	4	7	1	54	1	13	30	5	5	.
321	1	0	1	1	0	0	1	1	1	1	0	2	1	0	0	1	2	0	7	6	6	4	5	5	7	4	6	7	4	5	6	2	5	2	38	1	2	18	5	5	.
322	1	0	2	0	1	0	1	0	1	0	3	3	1	3	1	1	3	2	5	4	7	3	5	4	7	5	4	5	4	4	7	4	6	6	34	1	2	14	3	4	.
323	1	0	0	1	0	0	1	1	0	1	0	0	0	0	0	0	1	0	5	4	3	4	4	3	5	4	4	5	4	5	3	4	5	3	47	2	13	25	2	.	.
324	1	0	0	0	0	0	0	0	0	1	0	0	0	0	0	0	0	0	6	6	3	1	6	1	7	1	4	1	1	7	2	1	7	1	39	1	12	17	5	5	.
325	3	2	1	3	2	2	1	1	3	3	1	3	0	1	0	3	0	1	6	3	3	5	4	5	7	7	5	5	4	6	4	1	4	1	26	1		.	2	2	.
326	1	1	1	1	1	1	1	2	2	2	1	2	2	2	2	1	0	2	7	7	7	5	7	5	7	6	7	7	3	7	7	1	7	1	38	1	2	17	4	5	.
327	1	1	2	1	1	0	1	1	2	1	2	1	1	1	1	2	1	1	4	3	3	4	4	4	5	4	4	4	4	3	4	4	4	2	57	1	2	37	2	4	.
328	1	0	1	0	0	1	0	0	1	1	0	0	0	0	0	0	1	0	3	5	6	2	6	4	4	2	6	6	1	5	5	1	2	4	31	1	5	9	2	4	.
329	1	0	1	1	0	0	0	0	0	1	0	0	1	0	0	0	0	0	6	3	4	3	4	3	6	3	4	3	3	5	5	3	4	3	34	1		10	3	2	.
330	2	0	1	2	0	1	0	3	0	1	1	2	0	1	1	1	1	1	5	3	5	4	5	3	6	6	5	6	4	5	6	4	4	5	27	1	2	5	4	3	.
331	1	1	1	2	0	0	1	2	1	2	1	0	1	0	0	0	0	0	2	7	5	2	7	4	2	7	5	5	7	3	4	2	1	2	28	2	5	2	2	2	.
332	0	0	1	0	0	0	0	0	0	0	2	0	1	1	0	1	1	1	7	5	6	3	4	3	7	2	5	5	5	6	6	2	6	3	28	2		.	2	2	.
333	0	0	0	0	1	1	0	0	1	0	1	0	1	2	2	2	0	2	7	1	4	2	2	3	1	4	3	3	2	2	2	2	2	2	.	.		.	.	.	.
334	1	3	3	2	2	2	3	1	2	0	1	1	1	1	2	2	3	3	4	4	5	3	3	4	7	5	4	6	4	4	4	4	7	7	28	2		.	.	.	.
335	0	0	0	0	0	1	1	1	1	0	1	1	1	0	0	0	0	0	3	4	3	4	4	4	3	5	6	3	4	3	4	3	3	3	50	1	2	20	2	1	.
336	1	2	2	1	1	1	1	1	2	1	1	1	2	1	2	1	1	1	5	5	5	4	4	4	5	4	4	5	3	4	5	3	4	3	26	1	2	6	2	3	.
337	1	0	2	2	0	0	3	3	1	1	1	0	0	1	1	0	1	1	5	1	1	2	2	5	7	3	1	1	7	7	1	1	5	5	34	1	8	8	2	2	.
338	2	0	1	1	1	1	2	1	0	2	1	1	0	1	0	0	1	0	4	2	5	3	3	4	5	3	3	2	4	3	5	3	4	2	23	2	13	0.6	2	2	.
339	1	1	1	3	1	1	3	3	3	3	0	3	2	2	1	1	1	1	4	4	7	4	4	5	4	5	4	5	1	1	7	1	1	1	53	1	6	13	3	4	.
340	2	2	2	2	2	0	1	2	2	2	1	3	1	0	0	1	1	1	6	6	5	4	5	4	7	6	5	4	4	5	4	4	4	4	20	1	2	1	3	2	.
341	2	1	1	2	0	1	2	2	1	2	2	0	1	1	1	1	2	1	5	5	6	4	5	4	6	5	6	6	4	6	6	4	6	4	31	1	5	7	4	4	.
342	1	0	1	1	0	0	0	2	0	0	0	0	1	0	0	0	0	1	3	2	3	3	2	3	5	2	2	2	3	5	2	3	4	3	28	1	13	2	2	.	.
343	1	1	1	1	1	1	0	0	1	1	2	0	2	1	0	1	1	1	7	2	4	4	3	3	5	5	4	1	1	5	5	3	6	1	42	1	13	23	2	3	.
344	1	1	1	1	1	1	2	1	1	1	2	2	2	1	1	1	1	1	6	5	6	5	5	5	6	6	5	5	6	5	5	3	4	4	.	.		.	.	4	.
345	0	0	1	1	0	0	0	0	1	1	0	1	1	1	0	0	1	0	5	1	2	2	2	2	7	3	2	2	2	7	5	1	6	1	22	1		3	2	2	.
346	0	0	0	0	0	0	0	0	0	1	1	0	1	0	0	0	0	0	6	3	3	3	3	3	5	5	3	3	3	4	4	2	2	2	25	1	9	5	2	2	.
347	1	0	1	1	0	0	1	0	0	0	1	0	0	1	0	1	1	1	3	4	2	2	4	2	2	2	4	4	2	2	4	2	2	2	55	1		13	2	2	.
348	1	1	3	2	2	2	2	3	0	3	0	1	0	2	0	0	3	1	7	4	3	2	6	1	7	4	4	2	2	4	2	2	5	1	35	1	13	15	2	2	.
349	1	0	1	1	0	0	0	1	0	1	1	0	0	0	0	1	0	0	5	4	5	3	4	4	6	5	4	4	3	4	4	1	1	1	25	1	5	2	2	2	.
350	0	0	0	0	0	0	0	0	0	0	0	0	0	0	0	0	0	0	4	1	4	3	1	3	4	4	3	4	4	4	4	1	4	1	28	1	13	7	2	2	.
351	2	2	2	2	1	2	2	2	2	1	1	1	1	1	1	0	0	0	2	3	5	5	4	5	4	2	5	5	3	2	5	2	2	1	47	2	13	11	2	3	.
352	0	0	0	0	0	0	0	0	0	0	0	0	0	0	0	1	0	0	1	1	2	1	1	1	1	1	1	1	1	1	1	1	1	1	65	2	1	40	2	2	.
353	2	2	2	2	2	2	1	.	2	2	3	2	1	1	0	1	2	1	5	4	4	2	4	2	6	4	4	4	4	5	5	4	4	3	45	1	2	25	3	3	.
354	1	1	1	1	1	1	1	1	1	2	1	1	1	1	1	1	1	1	4	4	5	3	3	3	5	5	3	3	4	4	3	1	4	1	53	1	2	35	2	2	.
355	1	1	1	1	1	1	1	1	1	1	1	1	1	1	1	1	1	1	5	3	5	5	5	5	5	5	5	5	5	5	5	2	3	2	30	1	2	1	2	2	.
356	1	1	1	1	0	0	0	1	1	1	1	0	0	1	0	1	1	1	4	2	2	1	2	2	4	2	3	2	2	5	3	2	3	2	51	2		22	2	4	.
357	2	1	2	2	0	1	0	0	1	2	0	0	1	0	2	0	1	1	5	5	3	3	3	5	5	4	3	3	5	5	3	2	3	2	42	2	5	18	2	2	.
358	1	0	0	1	0	1	1	0	0	1	0	0	0	0	0	1	1	0	5	6	4	3	5	3	5	2	4	3	2	5	3	1	5	1	27	2	9	7	2	2	.
359	2	2	2	2	2	1	2	2	2	2	2	2	2	2	0	0	1	1	7	7	7	1	7	4	7	7	7	7	3	7	7	1	7	1	33	2	9	4	4	5	.
360	2	2	2	1	2	0	1	1	1	2	2	0	0	0	0	2	1	1	3	2	4	4	2	2	4	5	3	2	2	4	3	2	4	5	27	1	13	3	2	2	.
361	1	0	2	0	0	0	0	0	0	1	2	0	1	1	0	1	1	1	5	4	4	3	4	3	5	4	3	2	4	3	3	3	5	4	30	1	8	8	2	2	.
362	2	0	2	2	0	1	0	0	0	2	1	1	1	1	1	1	2	1	5	3	4	4	2	2	6	2	2	2	1	5	2	1	4	1	34	1	2	10	2	2	.
363	1	1	1	1	0	0	1	1	1	1	2	1	1	1	2	0	1	0	2	3	4	1	3	1	5	5	3	3	1	4	2	3	2	1	22	1		1	2	3	.
364	0	0	0	0	0	0	1	0	0	0	2	1	0	2	0	1	0	0	3	1	2	3	1	2	2	4	2	1	2	1	2	1	1	1	28	1	2	9	2	1	.
365	1	1	1	1	0	1	1	1	1	0	1	0	0	0	0	0	0	0	6	5	2	2	2	2	5	2	5	2	2	5	1	2	5	1	43	1	8	8	2	2	.
366	2	0	0	0	0	1	0	0	0	1	0	0	0	0	0	0	0	0	6	1	1	2	1	5	7	3	3	1	1	5	2	1	7	1	36	1	7,12	15	2	2	.
367	0	1	2	0	1	1	2	0	2	0	3	1	1	3	0	0	1	2	7	6	4	4	6	4	7	1	6	4	5	6	2	1	5	5	22	1	9	1	5	4	.
368	0	0	1	0	0	0	1	0	0	0	2	0	0	1	0	0	1	1	5	3	2	1	2	1	5	1	2	1	1	4	1	1	5	1	31	2	8	1	2	4	.
369	0	2	3	0	2	0	1	1	3	1	3	1	3	2	0	2	2	3	5	7	5	4	7	5	7	4	6	1	1	7	1	1	5	1	.	1	13	12	4	4	.
370	1	1	1	1	1	2	1	0	1	1	1	0	1	1	1	1	0	2	6	5	5	4	6	3	7	5	5	3	3	5	5	5	5	3	38	1	2	15	2	4	.
371	1	1	1	0	0	0	1	1	1	1	2	1	1	2	1	1	1	1	4	5	5	4	5	4	4	5	4	3	4	4	5	4	3	3	42	2	9	17	5	3	.
372	2	0	1	0	0	1	0	0	0	1	1	0	0	0	0	1	0	1	6	5	3	3	5	5	6	5	5	3	5	3	5	3	3	3	32	2	9	11	2	4	.
373	0	1	1	0	0	0	0	0	1	0	1	0	1	0	0	1	1	1	2	5	6	4	5	5	4	5	5	6	4	3	6	3	4	2	35	1	13	14	2	2	.
374	1	0	0	1	0	0	0	1	0	1	0	0	0	0	0	0	0	0	4	2	2	2	2	2	4	1	1	1	1	3	1	1	1	1	34	1	13	6	1	2	.
375	0	0	1	0	0	0	0	0	1	1	2	1	2	1	0	2	1	1	5	3	4	3	3	3	5	2	4	3	4	4	5	3	4	2	41	1	13	21	2	2	.
376	2	0	2	1	0	1	1	1	1	1	1	2	3	2	0	3	3	1	3	3	5	5	4	4	4	4	4	7	4	3	6	6	2	4	36	1	13	.	5	2	.
377	0	0	1	0	0	0	0	0	0	0	1	0	0	0	0	0	0	0	2	3	1	2	4	2	2	2	2	2	2	2	1	1	2	1	30	2	1	7	2	2	.
378	1	0	1	1	0	0	1	1	1	2	2	2	2	1	0	2	2	2	3	3	4	3	5	3	4	5	3	4	3	4	6	3	2	2	52	1	2	30	2	4	.
379	1	0	0	0	0	0	0	0	0	0	0	0	0	0	0	1	0	0	2	3	4	3	2	2	3	4	3	2	2	3	2	2	2	2	38	1	13	18	2	2	.
380	0	0	1	0	0	0	0	0	1	1	2	1	1	1	0	2	1	2	5	4	6	3	4	3	6	4	5	4	3	4	4	2	4	2	40	1	2	17	2	2	.
381	2	2	3	1	0	2	1	0	0	0	3	0	1	0	0	0	0	1	4	2	3	3	3	3	3	4	3	3	3	3	2	2	5	5	34	2	12	8	3	2	.
382	2	1	1	0	1	1	2	0	1	2	3	3	2	2	1	2	0	2	4	3	6	5	6	5	6	4	6	3	2	5	5	1	2	1	26	1	2	5	3	2	.
383	0	0	2	0	0	0	2	1	1	0	2	1	0	2	2	1	1	1	5	1	3	4	3	4	6	2	2	1	4	4	6	1	4	1	45	1	2	24	1	2	.
384	1	0	2	0	0	0	0	1	0	1	1	1	0	0	0	0	1	0	6	1	2	2	2	2	6	3	5	3	1	6	1	1	5	1	32	1	13	9	2	2	.
385	3	2	3	2	3	2	3	3	3	3	3	3	3	2	1	2	3	3	4	5	5	4	6	3	7	7	6	6	7	6	7	3	4	3	30	1	2	0	3	4	.
386	2	1	2	2	1	0	2	2	1	1	1	0	0	2	2	0	0	0	5	5	2	6	5	6	5	5	5	3	5	3	3	1	4	1	25	1	8	2	1	2	.
387	0	0	1	0	0	0	3	1	0	1	0	0	0	.	0	0	3	0	4	4	4	4	4	4	7	4	4	4	4	4	4	4	4	4	26	1	5	3	3	3	.
388	1	1	1	1	1	1	1	1	1	1	1	1	1	1	1	1	1	1	3	4	4	4	4	4	4	3	3	3	3	3	3	3	3	3	27	1		2	2	2	.
389	2	1	2	2	1	1	2	0	1	1	1	0	1	0	0	0	1	0	3	2	3	3	2	4	4	3	2	2	2	2	2	1	1	1	24	1	13	5	2	.	.
390	1	0	0	1	0	1	0	1	0	1	1	1	0	2	0	2	0	1	6	6	4	4	3	1	5	5	6	3	4	5	4	2	4	1	39	1	2	14	4	2	.
391	0	0	3	0	2	1	3	0	1	0	3	0	1	3	1	1	0	1	7	6	2	4	6	5	7	5	7	1	6	7	1	2	7	1	23	1	9	1	5	4	.
392	2	1	2	1	2	2	1	0	1	1	2	2	2	1	1	1	1	1	3	3	3	2	2	5	6	3	3	3	2	3	4	1	3	1	25	1	13	6	2	2	.
393	0	0	1	0	0	0	0	0	2	2	1	1	2	1	2	2	3	1	5	6	5	4	5	5	6	5	5	5	4	5	5	3	5	3	30	2	13	1	4	4	.
394	1	0	1	1	0	0	0	0	1	0	2	1	2	0	0	1	1	1	4	4	5	3	4	4	5	5	4	5	4	5	5	1	4	1	23	2	2	1	2	4	.
395	1	0	0	2	0	0	2	0	1	2	0	1	0	0	0	0	1	0	6	4	5	5	4	5	6	4	4	5	4	5	5	5	6	1	30	1	6	11	4	3	.
396	1	1	1	1	1	1	1	1	1	1	2	1	2	1	1	1	2	2	4	5	5	5	5	6	6	5	5	4	3	4	6	3	4	4	41	1	13	2	2	.	.
397	1	3	3	0	1	0	2	2	2	0	3	3	0	1	0	3	3	3	7	7	7	4	7	7	7	7	7	4	7	7	7	5	7	1	43	2	2	14	3	4	.
398	2	1	1	1	1	2	1	1	2	2	1	2	2	2	1	0	1	2	7	6	6	4	4	6	7	5	4	4	4	6	5	4	6	4	28	1	2,3	7	2	2	.
399	2	0	0	1	0	1	0	1	0	1	0	0	0	0	0	0	0	0	5	3	5	4	5	5	6	5	4	3	3	5	2	2	5	1	33	1	2	10	3	3	.
400	1	0	0	0	0	0	0	0	0	1	0	0	0	0	0	0	0	0	4	2	2	4	4	6	6	4	4	1	5	4	1	1	5	4	37	1	2	12	3	3	.
401	0	0	0	0	0	0	0	0	0	1	0	0	1	0	0	0	0	0	3	5	5	4	5	4	5	3	5	2	2	5	3	2	5	2	46	1	13	9	4	4	.
402	0	0	1	0	0	0	0	0	0	0	1	0	0	0	0	0	0	0	2	1	2	1	1	1	5	1	2	3	2	2	2	1	2	1	47	1	6	6	1	2	.
403	2	1	2	3	0	1	3	3	1	1	1	1	0	0	0	1	0	1	7	4	2	2	4	2	7	2	6	1	2	7	7	2	5	4	40	1	2	16	2	2	.
404	1	0	1	0	0	0	0	0	0	1	1	1	1	1	0	2	1	1	5	4	4	4	4	2	5	2	4	2	1	4	3	1	5	4	34	1	2	14	2	2	.
405	1	1	2	1	0	0	1	1	2	1	1	1	1	1	1	1	2	1	7	6	5	5	5	5	5	5	5	5	5	5	5	5	5	5	37	2	12	2	5	.	.
406	1	1	1	1	1	1	1	0	1	1	1	1	1	0	0	0	2	0	5	5	5	5	4	4	5	5	5	5	5	5	5	5	5	4	40	1	2	23	4	3	.
407	3	0	0	2	0	1	0	3	0	2	0	0	0	0	1	0	0	0	2	5	2	2	4	2	6	5	5	2	2	6	2	2	5	5	38	1	2	17	2	4	.
408	2	2	0	2	0	1	1	2	1	0	0	1	1	0	1	0	0	0	1	1	2	3	1	2	1	1	1	1	1	1	1	1	1	1	47	1	2,12	25	1	1	.
409	0	0	1	0	0	0	1	0	0	0	1	0	0	0	0	1	0	0	2	2	2	2	1	2	2	1	1	1	2	1	1	1	1	1	66	1	2	43	2	2	.
410	3	3	3	3	3	3	2	2	2	3	3	3	2	0	1	2	0	0	7	7	5	4	7	6	7	4	7	4	4	7	6	1	7	4	25	1	2	5	4	5	.
411	1	0	0	0	0	0	0	0	0	1	0	0	0	0	0	0	0	0	5	4	4	5	4	5	5	4	3	4	4	4	4	4	4	4	32	1	2	10	2	2	.
412	0	1	2	1	1	0	1	0	1	0	3	1	2	2	0	1	1	1	4	4	5	4	4	5	5	4	3	4	4	4	5	3	3	4	25	1	2	5	2	3	.
413	1	0	0	1	0	1	1	1	0	1	1	0	0	0	0	0	0	0	6	4	6	2	4	5	6	5	4	4	4	6	5	4	6	4	27	1	2	7	2	4	.
414	2	1	1	2	1	0	0	1	1	2	3	1	3	1	1	1	1	1	6	4	4	4	4	5	7	5	4	5	5	6	6	4	6	5	30	1	5	8	4	4	.
415	1	1	2	0	1	0	0	1	1	2	2	2	2	0	1	2	2	2	6	3	3	3	3	3	5	3	3	3	3	4	3	2	4	2	40	1	2	22	1	2	.
416	1	0	1	0	0	1	0	1	1	1	1	1	0	1	0	1	1	1	3	4	4	4	4	4	4	4	4	4	5	4	5	4	4	3	21	1	13	2	2	2	.
417	0	0	0	0	0	0	0	0	0	0	0	0	0	0	0	0	0	0	2	2	2	4	2	2	2	2	2	2	2	5	4	2	2	1	20	1	13	0	1	1	.
418	0	0	0	0	0	0	0	0	0	1	0	0	0	0	0	0	0	0	5	1	2	1	1	1	4	1	1	1	1	1	1	1	5	1	39	1	2	6	2	1	.
419	1	1	2	1	1	1	1	1	2	3	3	2	1	0	0	1	1	0	7	4	5	5	5	5	7	5	5	4	4	7	5	1	7	4	34	1	2	12	2	3	.
420	0	0	1	0	0	0	0	0	0	0	1	0	0	0	0	0	0	0	4	3	4	2	2	2	5	4	5	3	1	1	2	2	3	2	44	1	2	26	3	3	.
421	3	0	1	2	1	3	3	1	1	3	3	1	1	1	0	1	3	1	7	6	6	5	5	5	7	4	7	5	7	7	6	6	7	7	42	1	2	21	2	5	.
422	2	0	1	3	0	1	1	2	1	2	1	1	1	1	0	1	1	1	4	4	5	4	4	3	6	4	4	5	2	5	5	2	5	1	41	1	2	18	3	4	.
423	1	2	2	2	0	1	1	1	1	1	1	2	1	1	0	2	1	1	6	5	5	4	4	4	6	5	4	4	4	5	5	4	4	4	39	1	2	16	5	4	.
424	1	2	0	1	0	0	1	0	2	1	2	0	1	0	0	1	1	1	6	6	5	3	5	4	5	2	5	3	2	5	4	2	6	1	37	1	2,3	14	2	2	.
425	0	0	0	0	0	0	0	0	0	0	1	0	0	1	0	0	0	0	5	2	2	2	2	1	5	1	1	1	1	5	3	1	5	1	24	1	2,3	3	2	2	.
426	1	0	2	1	1	1	1	1	1	1	1	1	1	1	1	1	1	1	5	3	4	4	5	4	5	6	5	5	5	5	4	4	5	5	26	1	2,3	1	2	3	.
427	2	1	3	2	0	1	1	3	2	2	0	0	1	1	0	0	2	2	4	3	7	6	4	6	4	5	3	6	4	4	7	2	4	1	45	2	1	20	2	2	.
428	0	0	1	0	0	0	0	0	1	0	1	0	1	0	0	0	1	1	5	6	5	3	5	3	6	3	4	2	2	7	4	2	3	3	33	2	9	8	2	2	.
429	3	0	1	0	3	2	1	1	1	3	0	1	0	0	0	0	1	1	3	1	5	4	3	4	4	2	2	3	2	4	5	2	3	2	32	1	13	.	2	2	.
430	0	0	0	0	0	0	0	0	0	0	0	0	0	0	1	0	1	0	6	6	6	6	2	2	1	7	2	4	1	1	7	1	1	6	52	2	1	24	4	4	.
431	1	2	0	0	0	1	0	0	3	1	2	3	0	0	0	3	0	1	5	1	7	4	1	5	7	3	3	3	3	4	7	1	4	1	26	1	2	7	2	2	.
432	1	0	0	1	0	0	0	1	0	2	2	0	0	1	0	0	0	0	4	3	3	5	3	5	4	3	4	5	3	3	5	3	3	3	23	1	2	3	2	2	.
433	0	0	0	0	0	0	0	0	0	0	3	0	0	0	0	0	0	0	6	6	6	6	6	6	6	6	6	5	4	6	6	5	6	1	30	1	2	8	2	4	.
434	1	0	0	2	1	1	2	0	1	1	1	1	0	1	0	1	1	1	5	7	4	4	5	5	5	4	1	1	2	5	5	3	4	1	30	1	2	10	5	3	.
435	.	.	.	.	.	.	.	.	.	.	.	.	.	.	.	.	.	.	6	6	6	4	3	4	6	7	5	6	5	6	7	1	5	1	32	1	6	12	2	2	.
436	0	0	0	0	0	0	0	0	0	0	0	0	0	0	0	1	0	0	6	5	6	2	4	1	5	4	5	2	2	5	3	1	2	1	44	1	8	12	2	4	.
437	1	1	1	1	0	0	0	0	0	0	0	1	1	1	0	0	1	1	5	6	6	4	6	4	7	5	6	2	4	6	4	3	4	3	57	1		10	5	2	.
438	1	0	0	1	0	0	0	.	0	0	1	0	0	1	0	0	1	0	5	5	3	3	5	3	4	3	6	3	3	5	3	1	4	1	31	1	2,3	6	3	4	.
439	1	1	1	1	1	1	1	1	1	1	1	1	1	1	2	1	1	1	7	5	4	5	6	5	5	5	6	4	5	6	4	4	5	4	29	1	2	8	4	2	.
440	1	1	2	1	1	1	1	1	0	1	1	1	1	1	0	1	2	1	2	2	3	4	2	5	5	6	2	1	4	5	3	4	5	1	42	1	13	16	1	2	.
441	1	2	0	2	0	0	2	2	1	1	1	1	0	0	0	1	2	0	5	4	3	2	3	4	3	1	3	1	3	5	2	1	1	2	52	2	1	28	1	1	.
442	1	1	2	0	0	0	3	0	1	1	2	0	0	0	0	1	0	1	2	5	6	3	3	5	6	6	6	5	2	2	2	1	1	1	24	1	2	4	2	4	.
443	1	1	2	1	0	1	1	1	2	2	2	1	1	1	1	1	1	1	6	4	4	5	4	4	6	3	4	5	2	6	5	3	6	3	33	1	13	13	3	4	.
444	1	0	1	1	0	0	0	2	0	1	1	0	1	0	0	0	0	0	2	2	1	1	1	2	2	2	1	1	1	3	1	1	2	1	42	2	13	21	2	1	.
445	1	1	1	1	0	1	1	0	0	1	1	0	1	0	1	1	1	1	5	4	3	3	3	3	4	3	3	3	4	4	1	1	3	1	41	1	6	11	2	4	.
446	1	0	0	0	0	0	0	0	0	1	1	0	1	1	0	0	2	0	6	6	2	2	5	2	7	4	3	3	2	7	2	2	7	3	27	2	1	4	4	4	.
447	3	0	0	1	1	1	1	0	1	1	1	1	1	0	0	1	1	1	3	1	1	1	1	1	2	4	2	1	1	1	1	1	2	1	50	1	5	28	2	2	.
448	0	0	0	0	0	0	0	0	0	0	0	0	0	0	0	0	0	0	6	4	5	4	5	6	6	5	5	4	4	6	7	1	7	1	35	2	5	13	2	2	.
449	1	1	2	1	1	1	1	1	2	1	2	1	1	2	1	1	2	1	6	4	4	4	4	4	5	4	5	3	4	5	3	3	5	4	27	1	2	8	2	3	.
450	2	2	1	2	1	0	1	1	1	0	3	3	3	3	3	3	3	3	4	3	3	5	3	3	3	7	3	4	6	.	5	5	3	7	23	1	2	3	3	2	.
451	0	0	1	0	0	1	3	0	1	0	2	0	1	1	0	0	2	1	7	5	4	4	5	6	7	4	6	2	4	4	4	2	7	5	34	2	5	10	5	4	.
452	0	1	2	0	0	0	2	0	1	0	1	0	0	0	0	0	1	1	2	1	3	4	1	4	4	5	3	2	4	3	3	1	3	1	28	1	5	4	2	2	.
453	1	0	0	0	0	0	0	2	0	0	1	1	0	0	0	2	1	1	6	4	3	2	2	2	5	3	3	2	2	4	4	1	4	1	40	1	2	20	2	3	.
454	0	0	2	0	0	0	0	0	0	0	1	0	0	1	0	0	0	0	5	5	4	4	4	4	5	3	2	2	2	3	2	2	2	1	38	1	2	7	3	2	.
455	1	0	1	1	0	0	0	0	0	1	1	1	1	1	1	1	1	1	5	5	5	3	6	3	7	5	6	4	3	6	5	3	6	3	37	1	2	13	2	4	.
456	1	1	1	0	1	0	0	0	1	1	1	1	1	1	2	1	1	1	6	6	6	5	6	4	7	4	4	6	4	6	4	4	6	3	47	1	2	25	4	4	.
457	0	1	2	0	0	0	2	2	2	0	2	2	2	1	1	0	1	0	6	6	4	4	4	4	7	5	5	4	5	6	3	4	4	1	31	1	2	11	2	4	.
458	1	1	1	0	0	0	0	0	1	1	1	1	1	1	1	1	1	1	6	6	5	4	5	4	7	3	6	3	2	7	5	2	3	2	53	1	2	31	2	4	.
459	0	0	1	0	0	0	0	0	0	0	0	0	0	0	0	0	0	0	4	1	5	2	1	2	3	2	2	4	4	2	4	1	2	1	27	1	5	3	2	1	.
460	2	1	3	0	2	0	1	0	3	0	2	0	2	1	3	1	0	1	7	5	5	3	4	5	7	3	7	4	3	7	6	1	5	1	.	.		.	.	.	.
461	0	0	0	0	0	0	0	0	0	0	0	0	0	0	0	0	0	0	4	1	5	3	1	3	5	2	1	4	3	4	4	5	3	3	25	1	5	1.25	1	1	.
462	2	1	2	0	1	1	3	0	2	2	3	.	3	2	0	3	1	2	5	4	7	3	4	1	5	7	5	6	6	3	7	3	2	1	25	1	5	1	3	2	.
463	.	2	3	1	3	0	3	2	2	1	3	2	2	2	1	1	3	1	4	4	6	4	5	5	7	6	6	5	7	7	7	5	5	6	25	1	5	1	3	4	.
464	1	1	0	1	0	0	0	0	0	1	0	0	0	0	0	0	1	0	6	2	2	2	2	3	5	4	2	2	4	4	2	2	4	4	41	2	8	18	2	4	.
465	1	0	1	0	0	0	0	1	1	1	0	1	0	0	0	0	2	0	6	4	3	4	5	3	6	3	5	3	1	5	2	1	6	1	27	1	5	6	2	2	.
466	0	0	0	0	0	0	1	0	0	1	0	0	0	0	0	0	1	0	4	4	1	1	1	1	7	5	3	1	1	4	1	1	7	1	49	2	1	25	1	1	.
467	0	0	0	0	0	0	0	0	0	0	0	0	0	0	0	0	0	0	5	2	3	2	5	4	6	5	4	3	1	6	4	1	6	4	38	1	5	.	2	3	.
468	1	2	2	1	2	1	2	1	2	1	1	1	2	1	1	1	1	1	5	6	5	4	5	4	4	4	5	3	3	4	3	3	3	3	28	2	5	4	4	4	.

## Sheet: st2 CAOD JBS
No.	CAOD1	CAOD2	CAOD3	CAOD4	CAOD5	CAOD6	CAOD7	CAOD8	CAOD9	CAOD10	CAOD11	CAOD12	CAOD13	CAOD14	CAOD15	CAOD16	JBS1	JBS2	JBS3	JBS4	JBS5	JBS6	JBS7	JBS8	JBS9	JBS10	JBS11	JBS12	JBS13	JBS14	JBS15	JBS16	JBS17	FS1age	FS2gender	FS3job category	FS4years of work experience	FS5oppoutunities for refreshment	FS6time spent on leisure activities	FS7work relationships
1	5	4	4	2	1	3	5	4	4	1	1	4	3	1	5	1	2	7	3	5	2	2	3	3	5	2	3	3	6	2	5	3	5	29	2	2	5	2	2	1
2	6	1	1	1	1	1	2	1	1	1	1	1	2	1	1	1	1	6	2	4	1	1	5	3	5	1	1	3	3	1	6	3	6	25	2	2	4	2	2	1
3	2	1	3	2	2	2	4	2	2	1	1	2	2	1	3	2	1	5	2	3	1	1	4	2	6	1	1	1	5	1	6	3	6	48	2	2	19	2	1	2
4	4	4	3	4	4	4	6	5	5	4	4	6	4	3	6	2	3	7	2	6	1	2	4	3	5	1	2	3	5	1	6	3	6	29	2	2	5	4	3	2
5	5	2	2	2	2	3	5	3	2	2	2	5	2	2	5	2	2	6	2	4	2	1	3	2	4	2	1	2	4	1	6	2	5	46	2	2	25	2	2	2
6	5	7	7	5	4	7	7	1	4	6	7	4	7	1	4	1	4	7	3	7	3	1	5	5	6	3	3	3	7	3	7	4	7	28	1	13	1	2	3	3
7	7	7	5	3	6	2	7	2	4	1	1	5	1	1	5	1	3	6	2	4	1	1	3	2	5	1	1	3	5	1	7	4	5	30	2	2	8	5	3	2
8	4	5	4	3	3	3	5	5	5	4	3	5	3	3	6	4	3	7	3	7	1	1	4	3	6	2	2	3	5	2	6	3	7	32	2	2	10	3	3	3
9	4	2	3	3	2	2	4	4	2	1	2	2	4	1	3	4	1	7	1	3	2	1	4	2	4	2	2	2	5	1	5	2	6	42	2	13	25	2	2	2
10	7	1	1	1	1	4	6	5	5	1	4	4	1	4	5	4	3	6	3	5	3	3	3	4	4	4	3	3	5	3	5	3	5	27	2	2	6	3	3	3
11	3	3	4	3	3	3	3	3	3	3	3	3	3	3	3	1	2	6	1	6	2	1	2	2	6	1	1	2	5	1	7	1	6	45	2	2	22	2	1	2
12	5	1	4	4	1	2	5	7	2	4	2	4	4	2	5	4	2	7	2	5	1	1	3	2	6	1	1	3	6	1	6	4	6	25	2	2	4	2	2	2
13	4	3	3	3	3	3	5	3	3	2	2	4	2	1	5	2	1	7	2	4	1	1	3	2	4	1	1	2	4	1	6	3	5	27	2	2	6	2	2	2
14	4	3	4	3	3	3	4	4	2	3	3	2	3	2	2	2	2	7	2	5	2	1	2	2	5	2	1	2	6	1	7	2	6	55	2	2	35	2	2	2
15	6	2	4	5	2	3	4	4	2	2	6	2	5	3	3	2	3	5	4	6	2	2	4	3	5	3	1	3	5	2	6	3	6	25	2	2	5	2	2	2
16	1	1	1	1	1	1	1	1	1	1	1	1	1	1	1	1	1	7	1	7	1	1	1	1	3	1	1	1	5	1	5	1	4	37	1	2	15	1	1	2
17	6	4	2	3	3	2	6	1	2	4	4	4	4	1	4	2	5	5	3	3	2	3	4	4	6	4	1	1	4	1	5	3	4	38	2	2	12	2	4	3
18	5	2	2	2	2	2	2	2	2	2	2	2	2	3	2	2	1	6	1	5	1	1	3	2	6	1	1	1	5	1	5	2	6	23	2	2	3	1	2	2
19	5	1	1	1	1	2	5	1	2	1	1	5	1	1	5	1	2	7	2	3	1	1	3	2	3	1	1	3	4	1	5	2	4	41	2	2	20	2	4	2
20	3	3	3	3	3	3	3	3	3	3	3	3	3	3	3	3	1	5	2	4	1	1	1	1	4	1	1	1	5	1	5	2	5	34	2	2,13	13	1	1	1
21	4	4	4	2	3	2	2	2	2	4	2	2	2	1	2	2	2	7	2	6	1	2	1	1	6	2	2	1	6	1	7	2	6	39	2	2	16	3	3	2
22	5	4	1	2	4	1	2	2	1	1	1	2	2	2	2	2	1	7	1	4	1	1	5	1	4	1	1	1	4	1	6	1	5	37	2	2	19	2	2	1
23	5	3	2	2	2	3	4	3	1	2	2	3	1	2	2	1	2	5	2	4	1	1	3	2	5	1	1	2	4	1	6	3	5	44	2	2	22	2	2	2
24	5	6	4	3	2	2	7	2	2	4	1	2	4	1	4	1	3	5	1	4	1	2	4	4	6	1	1	1	4	1	6	3	6	48	2	13	10	2	2	2
25	2	2	2	2	2	2	2	2	2	2	1	2	2	1	2	1	3	4	2	4	1	1	2	1	5	2	2	3	5	1	6	2	6	53	2	2	25	2	2	2
26	5	2	3	2	2	1	4	1	2	3	4	2	5	7	5	6	1	5	1	6	1	1	4	3	4	1	1	1	5	1	6	3	7	23	2	2	2	1	1	1
27	4	1	5	3	3	4	3	3	3	4	1	.	5	2	1	1	2	7	2	5	1	2	2	1	6	1	1	1	7	1	7	1	6	53	2	13	34	1	3	2
28	6	6	6	2	7	4	7	7	6	2	1	3	7	1	4	1	3	7	3	7	3	1	5	5	7	4	2	4	7	2	7	4	7	28	2	2	7	5	5	3
29	4	4	6	6	6	6	5	6	5	4	6	4	6	4	4	1	5	7	3	7	2	2	5	5	7	3	1	3	7	2	7	3	7	49	2	2	29	2	3	4
30	4	4	2	3	3	3	5	4	3	2	3	4	3	2	1	1	3	5	3	4	2	1	2	2	4	1	1	2	4	1	6	2	5	44	2	2	24	2	2	2
31	5	5	6	4	4	4	6	5	6	4	4	5	5	4	4	4	4	5	3	5	2	2	4	2	7	2	1	3	7	2	7	4	6	48	2	2	27	2	4	2
32	4	4	5	5	5	5	5	5	5	6	4	4	6	3	2	2	3	5	2	6	2	2	2	2	5	2	2	1	5	1	7	2	5	41	2	2	20	4	4	2
33	.	7	6	5	.	1	4	4	7	7	1	1	7	1	1	1	3	7	1	6	1	1	5	4	5	1	2	1	4	1	7	3	7	49	2	2	30	1	1	2
34	1	7	5	4	5	1	4	4	7	7	1	1	7	1	1	1	3	7	1	6	1	1	5	4	5	1	2	1	4	1	7	3	7	54	2	2	11	2	4	2
35	3	4	7	4	4	6	5	5	4	4	3	3	4	2	2	2	4	7	2	5	1	4	5	3	7	2	4	3	7	4	7	4	7	53	2	2	27	5	4	2
36	5	1	3	2	2	2	5	1	1	1	1	1	1	1	5	1	2	6	3	6	2	1	5	4	5	2	4	2	6	1	5	2	6	35	1	2	12	1	2	2
37	4	5	4	3	5	4	6	5	4	4	3	4	3	1	1	1	3	7	3	7	2	3	5	3	7	3	1	3	5	1	7	4	7	43	2	2	20	2	2	2
38	6	2	5	2	2	3	7	2	3	1	1	3	1	1	6	1	1	7	3	6	1	1	3	3	6	1	1	2	.	1	7	3	7	56	2	2	38	2	3	2
39	1	1	1	1	1	1	1	1	1	1	1	1	5	1	1	1	1	7	2	5	1	1	4	1	5	2	1	2	4	1	5	3	5	50	2	2,3	14	4	4	2
40	6	3	2	4	4	4	7	5	4	1	2	6	6	4	6	1	3	5	3	4	1	1	4	3	5	1	3	3	5	1	4	4	6	45	2	2	25	2	2	3
41	5	3	3	3	3	2	5	4	5	3	4	3	3	2	3	2	3	6	2	5	1	1	5	2	6	1	1	3	4	1	6	2	6	35	2	2	12	2	2	1
42	5	6	2	4	5	4	6	5	3	1	5	5	3	1	3	1	4	7	3	6	3	1	5	5	6	4	2	4	6	1	7	3	6	53	1	2	23	2	3	2
43	3	4	4	3	4	2	5	3	4	2	1	5	4	2	2	1	4	6	2	7	4	2	5	4	7	2	4	3	7	1	7	4	6	57	2	13	30	2	3	2
44	5	4	4	3	4	3	4	5	4	4	4	3	4	4	4	4	3	7	2	5	3	3	3	3	5	3	3	3	5	3	5	3	5	50	2	13	26	．	．	．
45	6	6	6	4	6	4	5	4	5	3	4	4	4	5	4	3	4	5	2	6	3	2	5	5	5	4	2	4	6	2	7	3	6	46	2	2	28	3	3	2
46	5	3	2	2	2	1	4	2	3	1	1	4	2	1	5	1	3	6	3	6	1	1	5	4	5	2	1	4	5	1	7	3	6	41	2	2	20	2	3	2
47	7	5	6	6	4	6	6	5	7	4	6	6	6	1	6	1	5	5	1	7	1	2	5	1	3	1	5	5	6	4	5	5	6	52	1	13	30	2	2	5
48	5	3	3	2	5	4	5	5	5	1	2	6	2	2	3	5	3	4	4	4	1	1	5	3	5	4	1	5	5	1	7	4	5	38	1	2	21	3	4	2
49	1	4	1	1	1	1	1	1	1	1	1	1	1	1	1	1	1	7	1	5	1	1	2	1	6	1	2	2	6	2	6	1	5	44	2	13	20	2	2	2
50	1	4	2	2	4	1	5	4	2	1	1	2	1	2	2	1	1	7	2	5	1	1	2	1	5	2	1	4	5	1	5	3	6	37	2	2	17	2	2	2
51	4	2	4	2	2	4	5	6	4	3	3	4	4	2	5	3	4	7	3	7	1	1	5	5	7	1	1	2	7	1	7	4	6	47	2	2	27	2	2	3
52	6	3	4	4	2	4	7	5	6	4	3	5	6	5	6	3	4	6	3	4	4	2	5	4	6	4	1	4	5	4	7	4	6	35	2	2	15	3	3	4
53	7	7	7	4	7	4	7	7	7	7	4	7	7	1	7	1	5	6	.	4	4	4	5	5	7	4	3	5	7	4	7	5	7	22	2	2	1	5	4	3
54	7	5	4	3	4	4	6	4	4	4	3	5	5	3	5	3	4	6	3	4	3	3	3	3	5	3	3	3	5	3	5	3	5	24	2	2	3	5	3	3
55	5	5	6	6	5	6	6	5	5	4	6	6	6	5	5	5	4	7	4	5	3	4	4	2	6	2	2	2	4	2	6	3	5	27	2	2	5	3	3	4
56	7	1	4	3	1	4	7	4	1	2	2	5	4	1	6	1	5	7	3	7	2	2	5	4	6	2	1	4	6	1	7	5	7	24	2	2	1	2	3	3
57	7	3	3	3	3	3	6	4	4	3	3	6	4	2	4	2	4	6	4	5	1	1	5	4	6	2	2	4	6	2	7	4	6	24	2	2,3	2	2	2	3
58	7	3	3	3	3	3	3	3	3	2	2	5	2	1	5	1	2	6	2	5	2	1	4	4	4	2	1	2	4	1	4	1	6	24	2	2	3	1	1	3
59	5	1	4	2	2	2	2	2	2	1	1	2	3	2	2	1	3	7	1	7	1	2	1	4	5	1	1	2	6	3	7	2	7	56	2	2	25	1	2	2
60	5	3	4	4	3	4	6	5	4	3	3	5	3	3	5	3	3	7	2	5	1	1	5	3	7	1	1	4	7	2	7	4	7	．	2	13	．	2	3	2
61	6	6	5	4	4	3	6	5	5	5	4	5	5	3	6	2	5	4	4	5	3	3	2	3	6	2	1	3	6	2	6	4	5	42	2	2	19	4	4	2
62	7	1	4	3	1	5	7	4	7	1	1	4	1	1	6	1	2	7	2	4	3	1	5	2	5	1	3	5	6	1	7	4	6	45	2	13	10	2	3	3
63	6	5	4	5	5	3	6	7	1	1	1	4	1	4	4	3	1	7	1	5	1	1	2	2	6	1	4	1	6	1	6	4	7	．	2	2	25	2	4	2
64	1	1	1	2	1	1	4	5	1	1	1	1	1	1	1	1	1	7	3	5	2	1	2	2	5	1	1	2	4	1	4	1	5	37	2	13	5	2	2	1
65	7	1	5	3	2	2	7	7	2	2	2	5	4	4	7	2	2	7	2	5	3	3	3	2	5	1	1	4	5	1	7	4	4	44	2	13	14	1	3	4
66	7	1	7	4	4	3	7	1	1	1	1	6	4	1	6	1	1	7	4	5	1	1	5	4	4	4	4	2	7	1	7	3	5	45	2	2	．	2	2	3
67	6	5	6	5	6	5	7	5	6	5	4	4	5	3	6	5	4	5	4	5	1	3	5	4	7	3	3	4	5	2	7	5	7	25	2	2	3	4	4	4
68	5	5	5	6	5	5	6	6	5	4	5	5	4	4	5	3	4	6	3	4	4	4	5	4	6	4	1	4	5	2	6	4	5	34	2	13	13	2	2	3
69	3	2	2	3	2	.	4	3	3	1	2	5	3	2	2	2	3	6	2	4	2	1	4	3	5	1	2	3	5	1	6	3	5	28	2	2	4	2	2	3
70	6	1	5	7	1	7	5	6	1	1	7	2	1	1	2	1	5	7	4	3	2	1	1	5	7	2	1	4	4	1	6	2	7	48	2	2	26	2	2	5
71	7	1	2	2	1	2	6	2	2	1	1	2	3	2	6	1	3	4	2	4	2	1	5	4	6	2	1	2	4	2	6	2	6	46	2	13	24	2	2	3
72	7	7	7	5	5	5	6	5	7	7	4	5	7	2	7	1	4	7	4	7	4	4	5	5	7	4	2	5	7	3	7	4	5	39	2	13	11	2	4	4
73	5	5	5	3	4	4	5	4	4	3	4	4	5	3	3	2	1	7	2	4	1	1	2	1	7	1	2	2	7	1	7	2	7	52	2	2	25	4	5	2
74	4	1	6	2	2	2	5	1	5	5	3	4	7	1	4	5	3	6	3	7	2	3	4	2	6	1	1	3	6	1	6	2	7	41	1	2	10	1	3	3
75	5	2	4	4	2	6	4	4	3	4	1	2	3	4	4	4	1	5	5	4	1	1	2	3	5	3	1	4	5	1	4	4	6	．	．	.	．	．	．	．
76	3	3	3	2	2	2	2	7	2	2	2	2	2	2	2	2	1	.	.	.	5	1	5	2	6	5	1	1	.	1	6	2	5	67	2	13	40	3	2	1
77	3	1	6	2	1	1	3	7	1	2	1	1	2	1	2	1	2	7	2	5	5	1	2	2	5	5	1	2	4	1	5	1	5	25	2	2	2	2	1	1
78	3	2	4	3	4	4	7	7	3	1	1	5	2	1	1	1	2	.	2	.	1	1	3	1	5	1	1	2	5	1	7	2	6	61	2	13	32	2	2	2
79	5	5	3	5	3	4	7	7	5	1	1	7	4	1	7	1	4	7	1	5	5	1	3	1	6	5	1	2	6	1	7	4	5	44	2	13	17	2	2	5
80	7	2	4	5	5	5	6	5	2	6	2	6	6	1	5	1	5	4	4	6	3	4	5	5	7	2	3	4	7	3	7	4	7	29	2	2	7	3	4	2
81	3	3	.	3	3	3	4	3	3	3	3	4	4	1	3	5	5	7	2	7	2	2	5	5	3	3	2	5	6	3	7	5	7	25	2	2,3	1.5	2	2	2
82	7	7	6	4	6	4	7	6	7	4	5	7	5	3	7	4	3	5	4	4	2	2	4	4	6	3	1	4	6	1	7	3	6	27	2	13	4	3	4	3
83	4	3	4	4	4	4	5	3	3	3	3	4	4	3	4	2	3	4	1	4	1	2	2	2	5	1	1	3	6	1	6	2	5	42	2	13	7	2	2	2
84	3	1	4	4	1	3	5	5	1	4	4	6	4	1	5	4	3	4	2	6	2	2	5	4	5	3	2	2	5	2	6	2	6	26	2	2,13	2	2	2	2
85	5	5	4	3	5	.	5	2	5	2	2	4	3	1	4	1	.	.	2	5	1	1	.	2	6	1	1	2	6	2	7	3	7	66	2	2	35	4	4	．
86	5	4	5	2	2	2	6	6	4	2	3	3	6	4	3	3	3	7	1	4	1	3	4	3	6	3	3	2	6	2	6	3	5	55	2	2	33	．	．	．
87	7	5	5	3	2	3	7	6	3	3	3	7	3	3	7	3	1	7	4	4	2	2	5	1	4	1	3	4	7	2	6	5	6	39	2	2	18	2	3	2
88	4	4	4	4	4	4	4	4	4	4	4	4	4	4	4	4	4	4	4	4	4	4	4	4	4	4	4	4	4	4	4	4	4	38	2	13	16	3	3	1
89	7	5	3	4	5	5	7	4	4	2	2	3	2	2	4	2	4	7	3	6	2	2	4	5	6	2	2	4	6	2	7	3	7	34	2	2	8	3	3	2
90	7	4	3	3	3	3	7	4	5	4	3	4	5	3	5	3	3	5	3	6	1	1	4	5	5	1	1	3	5	1	7	4	6	24	2	2	3	2	3	1
91	5	5	4	5	5	4	4	6	4	5	6	4	4	4	3	3	2	5	3	5	2	1	3	3	5	3	1	2	5	2	5	3	6	34	2	2	．	3	3	3
92	7	1	7	5	7	4	7	4	7	1	3	7	1	3	7	1	4	4	2	5	1	1	5	4	6	1	1	5	6	1	7	5	6	48	2	2	22	4	4	2
93	3	3	3	3	3	3	4	3	3	3	.	3	3	2	3	1	1	7	1	6	2	1	2	1	6	.	1	1	6	1	6	2	6	45	2	2	25	2	2	2
94	7	4	6	4	3	4	7	4	5	4	1	3	4	1	2	2	5	7	4	7	2	1	5	3	7	2	1	1	7	1	7	4	7	49	2	2	28	2	3	3
95	7	5	1	1	7	2	7	4	7	1	1	7	1	1	7	1	3	4	3	6	2	2	5	3	6	2	2	5	7	2	7	5	6	33	2	2	10	5	4	3
96	7	7	3	4	4	3	7	5	3	1	1	7	1	4	7	4	5	6	3	4	3	3	5	3	5	4	3	5	4	1	5	4	5	30	2	13	3	5	4	2
97	6	4	4	4	1	1	6	1	1	1	1	5	1	1	5	1	3	7	2	5	1	1	5	3	5	1	4	4	5	1	5	3	5	31	2	2	11	2	2	1
98	5	4	3	3	3	3	5	2	4	2	2	4	2	2	5	2	2	7	3	6	1	1	3	1	6	1	1	2	7	1	7	2	6	36	2	2	16	5	2	1
99	6	5	7	4	4	4	7	4	7	7	1	7	6	1	7	4	4	7	1	4	1	1	5	5	6	1	1	3	7	1	5	1	5	23	2	2	3	5	5	2
100	6	6	4	6	6	4	6	5	7	1	6	6	1	2	2	2	1	7	2	5	1	1	3	1	6	1	1	1	5	1	6	3	5	31	2	2	8	5	5	3
101	2	2	3	2	1	1	2	1	1	1	1	1	1	1	1	1	2	7	3	4	1	1	1	1	5	1	1	3	6	2	6	2	6	28	2	2	5	2	2	2
102	7	2	3	4	2	4	7	4	7	3	4	7	3	4	7	3	5	3	5	6	2	2	5	5	6	2	2	5	6	2	6	4	6	48	2	2	19	2	1	2
103	6	7	4	4	6	4	7	4	4	4	2	6	5	4	5	1	2	7	3	5	3	2	5	4	6	3	2	4	5	2	7	5	5	49	2	2	26	2	4	3
104	5	4	4	4	4	4	4	1	4	1	1	1	1	1	1	1	3	7	3	7	3	2	3	3	7	2	2	3	7	2	7	3	5	52	2	2	23	1	3	2
105	5	6	4	3	5	4	6	5	3	3	4	5	4	3	5	2	3	4	2	3	3	2	3	3	4	3	1	3	4	2	6	3	5	62	2	2	24	．	．	．
106	4	2	5	4	3	4	6	4	2	3	3	4	5	2	4	2	3	5	3	5	2	2	5	2	6	2	1	2	6	3	6	4	5	49	2	2	28	1	3	1
107	6	7	4	3	3	3	6	3	3	3	3	3	2	2	4	1	1	7	1	7	1	1	1	1	7	1	1	1	7	1	7	1	7	45	2	2	22	5	3	1
108	6	7	5	4	5	4	7	1	1	1	1	2	1	1	1	1	2	6	1	5	1	1	2	1	5	1	2	3	6	1	7	2	5	48	2	2	25	4	4	2
109	3	1	2	2	2	4	4	2	2	2	2	2	2	1	1	1	1	7	1	7	1	1	1	1	7	1	1	1	4	1	7	1	7	68	2	13	50	2	2	2
110	5	3	3	3	3	3	5	5	4	3	3	5	3	2	4	3	2	6	3	4	1	1	2	1	4	1	1	2	5	1	5	2	5	47	2	2	25	2	2	2
111	6	2	7	2	2	2	7	1	1	1	1	1	2	2	2	1	4	7	5	7	5	4	5	3	7	5	3	3	6	2	7	4	6	44	2	2	22	1	2	3
112	7	1	6	4	1	6	6	1	1	1	7	7	7	7	7	1	5	7	5	7	5	1	5	2	6	5	1	1	3	1	7	4	7	56	2	2	35	2	4	5
113	2	5	4	4	4	4	3	3	3	3	3	2	2	1	1	1	1	5	3	5	1	1	4	1	4	1	3	3	5	1	5	2	5	54	2	2	8	2	2	1
114	7	7	7	6	6	6	6	5	5	6	7	7	5	5	7	3	4	7	3	5	4	5	5	3	6	5	2	5	6	2	7	5	6	48	2	2	15	．	．	．
115	3	3	4	4	5	4	4	4	5	5	1	2	4	1	2	1	1	7	1	4	1	2	2	1	6	1	1	1	6	1	7	2	6	56	2	2	33	3	3	2
116	4	1	4	4	1	4	4	5	1	1	4	4	3	4	3	2	3	6	4	6	3	3	5	5	3	2	3	2	5	2	6	4	5	29	2	2	4	．	．	．
117	5	4	3	.	5	6	6	4	5	3	4	6	5	4	5	4	5	3	4	4	2	2	5	4	6	1	1	4	6	1	4	4	4	38	2	13	18	2	3	3
118	3	7	4	1	6	4	5	1	5	3	1	4	4	1	4	1	2	7	2	5	1	1	4	3	7	1	1	3	5	1	7	4	6	25	2	2	5	5	3	2
119	1	1	4	1	1	7	1	7	1	1	1	1	1	1	1	1	2	6	3	4	2	3	4	4	6	2	1	3	5	1	7	3	7	41	2	13	19	2	1	3
120	6	7	5	5	4	7	6	7	5	7	4	7	7	2	5	2	5	5	5	7	5	4	5	5	6	4	1	5	6	4	6	4	4	25	2	2	2	3	3	3
121	7	7	7	4	7	3	7	4	7	3	4	6	6	1	7	1	5	6	3	7	3	4	5	4	7	3	2	5	7	3	7	5	7	46	2	2	26	4	5	2
122	7	2	3	3	1	1	7	3	1	4	1	4	4	4	4	4	4	7	3	5	2	2	5	5	5	2	2	4	4	1	6	4	6	28	2	2	8	2	2	3
123	5	5	5	4	4	3	5	3	3	5	2	3	6	2	3	2	4	5	3	6	3	3	4	5	5	2	1	3	5	2	7	4	5	26	2	2	6	5	3	3
124	5	2	4	3	1	4	6	3	2	2	2	5	1	2	3	2	5	5	2	7	3	2	5	4	5	2	1	3	4	1	6	3	6	．	2	2	8	2	2	2
125	2	1	1	1	1	2	4	1	2	1	1	2	1	2	2	2	1	6	1	4	1	1	3	1	5	1	1	1	5	1	6	2	6	52	2	13	8	2	2	2
126	6	1	3	4	6	4	7	5	6	3	6	7	5	4	3	1	5	5	4	4	4	4	5	5	5	3	4	4	4	1	7	5	5	27	2	2	6	2	4	2
127	6	1	2	3	3	1	7	5	4	1	4	5	2	1	6	4	4	6	3	6	2	3	5	2	6	4	3	4	7	2	7	4	5	42	2	2	18	2	1	2
128	5	2	3	2	2	4	4	5	2	2	2	3	3	2	3	2	2	7	2	4	1	1	4	2	5	1	2	2	5	1	7	1	4	37	2	2	13	2	2	2
129	6	4	4	3	5	5	6	4	5	2	2	5	5	4	5	4	5	6	5	6	4	4	4	5	6	3	1	5	7	3	7	4	5	33	2	2	5	2	2	2
130	1	2	2	2	4	2	6	3	5	1	3	5	1	1	5	1	1	7	2	4	2	2	2	2	5	2	2	2	5	1	5	3	5	28	2	2	．	．	．	．
131	4	3	2	5	5	5	4	4	4	4	4	4	4	4	4	4	4	7	4	7	2	3	5	5	7	2	2	3	6	3	7	4	7	48	2	13	7	2	3	3
132	1	2	1	1	2	4	2	2	2	1	2	1	5	4	2	2	1	5	2	6	1	1	2	1	4	1	3	2	3	1	4	1	5	47	2	13	10	2	2	2
133	5	4	5	4	3	4	5	4	4	4	4	3	5	4	5	3	3	7	2	6	1	2	3	3	7	2	3	2	7	3	7	3	6	31	2	13	13	5	5	3
134	4	4	4	4	6	2	5	2	4	1	2	4	4	1	3	1	3	7	2	5	1	1	1	1	5	1	3	2	6	2	6	1	5	40	2	2	9	5	4	2
135	5	4	4	4	4	4	5	4	4	4	4	4	4	4	5	4	4	7	3	7	1	2	5	2	6	1	2	3	6	2	6	1	6	24	2	.	3	3	3	3
136	3	4	2	2	4	1	5	2	4	1	1	4	1	1	4	1	1	7	2	4	1	1	4	2	6	1	1	1	5	1	7	2	6	33	2	2	15	3	4	2
137	5	4	5	5	3	4	5	4	4	6	4	5	5	4	5	4	5	7	4	7	4	4	5	2	7	2	2	4	7	3	7	2	7	36	2	2	11	2	2	2
138	3	1	4	1	1	1	5	1	4	1	1	2	2	1	5	1	1	7	2	6	1	1	5	3	5	1	2	2	6	1	7	3	6	41	2	2	13	2	4	1
139	5	4	4	4	4	5	3	5	3	1	5	1	4	3	4	1	4	7	2	3	1	3	5	1	6	1	1	1	5	1	5	1	6	29	2	.	7	2	2	3
140	5	3	4	4	3	5	5	5	4	4	4	3	4	1	1	1	4	7	3	7	2	3	5	4	7	2	2	4	6	2	6	2	6	30	2	.	5	2	2	3
141	5	7	6	4	4	4	5	4	5	4	3	5	5	2	6	1	3	7	2	5	1	3	5	2	7	2	3	2	6	1	5	3	6	25	2	2	4	2	3	3
142	7	1	5	1	2	4	7	4	4	4	4	1	1	1	1	1	5	5	3	7	3	1	5	5	5	3	1	3	7	4	7	3	7	23	2	2,3	2	5	3	3
143	2	1	5	1	1	1	1	1	1	1	1	1	1	1	1	1	2	7	2	7	1	2	1	1	7	1	1	1	7	1	7	2	7	25	2	13	2	1	1	1
144	4	4	5	4	5	4	7	4	5	3	3	3	6	2	2	2	3	6	3	6	1	2	4	2	6	1	1	1	6	1	6	2	6	56	2	2	30	3	5	1
145	1	1	1	1	1	1	3	1	1	1	1	1	1	1	1	1	2	5	2	4	1	1	2	2	4	2	2	3	4	1	4	2	4	33	2	2	11	2	2	2
146	7	1	4	.	1	4	5	1	1	2	1	2	4	1	5	1	3	6	1	7	1	1	3	3	5	2	1	2	6	2	7	3	7	26	2	2	3	2	2	2
147	3	1	4	4	1	4	3	2	2	3	3	3	4	2	4	3	.	.	3	.	.	.	3	.	.	.	.	.	.	.	.	3	5	29	2	2	8	．	．	．
148	5	4	3	4	4	1	7	2	2	1	1	5	1	1	2	1	1	5	2	5	1	1	2	1	5	1	1	3	5	1	5	3	5	35	2	2	9	3	3	1
149	3	2	4	4	3	4	5	4	3	4	4	4	4	2	3	2	4	5	3	6	2	2	4	4	6	3	2	3	6	2	6	3	6	26	2	2	5	2	2	3
150	5	5	4	3	1	3	2	5	3	2	5	3	2	3	1	2	2	7	3	6	2	1	4	3	7	2	1	1	5	3	5	4	4	26	2	2	4	2	2	2
151	7	6	5	3	4	3	6	6	5	6	4	6	6	4	5	3	5	6	3	4	3	3	4	5	6	3	1	5	6	2	7	3	5	30	2	2	8	2	3	2
152	5	1	4	1	2	1	6	5	2	2	1	3	1	1	4	1	2	7	2	5	1	2	5	4	5	1	1	4	5	1	7	3	5	30	2	2	9	2	2	1
153	2	2	3	1	3	1	5	2	4	2	1	4	3	1	5	1	2	6	2	5	1	1	4	3	6	1	1	3	6	1	6	2	5	32	2	2	10	4	4	1
154	6	3	5	4	2	6	7	5	2	3	5	7	7	1	7	1	5	4	5	7	3	3	5	5	4	5	2	5	7	3	7	5	4	29	2	2	6	2	3	5
155	5	3	6	4	4	4	6	6	6	4	4	4	6	4	6	6	5	6	3	6	5	5	5	5	6	2	1	2	6	1	7	5	6	45	1	13	25	3	3	3
156	5	2	2	2	1	1	2	1	1	1	1	1	2	1	1	1	3	7	2	4	1	1	4	3	6	1	2	2	5	1	4	3	5	27	2	2	6	1	1	1
157	5	2	1	1	1	1	4	1	1	1	1	1	1	1	1	1	1	6	1	5	2	1	4	2	4	1	2	2	6	1	6	3	5	32	2	2	10	2	2	2
158	5	5	6	4	6	5	6	5	5	5	5	6	6	4	4	4	2	7	2	5	1	4	3	3	7	1	2	3	7	1	7	1	7	38	1	2	18	5	4	2
159	5	1	2	2	1	2	5	5	1	2	4	3	5	3	5	2	3	7	3	5	2	2	4	1	4	1	2	1	5	1	6	2	4	30	1	2	9	2	2	2
160	3	2	1	1	1	1	3	2	1	1	1	1	1	1	1	1	2	7	1	4	1	1	3	1	4	1	1	1	3	1	5	3	6	61	2	2,4	10	2	2	2
161	6	1	2	1	1	1	6	2	1	1	1	1	1	1	1	1	2	7	2	6	1	1	5	2	6	1	1	2	6	1	6	2	6	58	2	13	40	2	2	3
162	3	3	4	3	4	3	3	3	5	3	3	3	4	3	3	2	1	7	1	5	1	1	2	1	6	1	1	1	6	1	7	1	6	55	2	2	34	2	3	2
163	5	7	3	7	4	4	6	1	7	7	1	4	7	1	1	1	3	4	4	6	2	2	5	4	6	2	1	2	6	2	7	3	6	36	2	2,3,4	11	5	2	3
164	4	1	3	2	2	2	4	1	2	2	2	2	.	2	3	1	3	7	3	6	1	1	4	4	7	1	1	3	5	4	5	1	5	22	2	2	0	3	3	2
165	6	4	5	6	5	7	7	6	4	4	5	5	6	5	6	5	5	7	4	5	3	3	5	4	6	4	3	4	5	3	7	4	5	54	2	4	30	3	5	3
166	5	3	1	1	1	1	5	3	2	1	1	6	1	1	2	1	2	5	2	6	1	1	5	1	6	1	1	2	5	1	5	3	6	38	2	2	15	2	2	2
167	6	1	4	4	1	4	3	5	1	1	1	1	3	1	3	1	3	6	3	7	2	2	2	2	5	2	1	2	6	1	6	2	5	43	2	2	21	2	2	2
168	5	4	3	2	1	1	4	4	2	2	1	2	1	1	5	2	2	6	3	4	1	1	4	1	5	1	3	2	5	1	6	1	6	56	2	4	32	2	2	2
169	3	2	4	3	.	3	3	4	.	3	2	3	3	1	3	3	2	7	2	7	1	1	2	2	7	1	1	1	7	1	7	2	7	60	2	13	40	2	2	2
170	5	3	5	6	5	6	6	3	4	1	4	4	2	2	3	3	1	5	2	6	2	1	2	.	6	1	1	2	6	1	6	2	5	58	2	2,4	35	2	3	2
171	5	1	5	1	1	1	6	5	1	1	1	4	1	1	1	1	2	7	1	5	1	1	2	2	6	1	1	4	6	1	7	2	6	37	2	4	14	2	2	2
172	7	4	6	3	7	1	7	5	5	4	3	2	7	5	5	3	4	3	4	5	3	3	2	3	5	2	3	4	7	3	5	4	6	33	2	2	7	5	4	3
173	5	3	4	4	3	4	5	6	5	4	3	3	3	3	4	3	4	7	2	7	4	3	3	2	7	3	3	4	5	1	5	4	5	56	2	2	35	3	3	3
174	5	3	3	4	3	4	3	1	4	4	1	3	4	1	7	1	5	5	3	7	1	3	5	4	6	1	1	5	5	3	7	5	7	40	2	2	16	3	5	3
175	5	5	3	4	2	4	7	5	3	3	4	2	2	1	5	1	5	5	5	7	3	1	5	5	5	3	5	5	5	1	7	4	5	29	2	2	2	2	5	2
176	5	2	4	4	4	5	5	5	4	5	5	5	3	5	3	2	5	3	3	7	5	3	3	5	3	5	1	4	4	1	3	3	3	28	1	2	4	4	2	3
177	2	1	2	2	2	2	5	3	2	2	1	2	1	1	1	1	2	4	2	3	1	1	2	2	4	1	1	2	4	1	4	2	5	35	2	2	6	1	2	2
178	6	5	5	2	4	4	5	5	5	1	1	6	1	2	5	1	1	6	3	5	2	2	4	1	5	2	2	3	5	1	5	3	5	47	2	2	19	．	．	．
179	7	4	5	5	6	7	7	5	6	4	5	7	6	1	7	3	4	4	3	3	2	4	5	3	7	3	1	5	5	2	6	5	5	40	2	13	11	5	5	2
180	5	6	5	4	1	1	7	3	7	6	1	4	4	2	7	1	3	7	3	5	1	1	4	3	6	1	1	4	6	1	7	5	6	45	2	2	12	5	5	1
181	5	5	6	4	6	5	7	5	6	5	4	6	6	3	5	3	5	4	4	5	4	3	5	5	6	5	3	5	6	4	6	5	5	44	2	2	20	3	4	3
182	1	1	2	1	2	3	7	1	7	2	1	7	1	1	5	1	2	7	2	6	3	1	2	1	6	1	1	4	6	1	7	4	6	36	2	2	9	5	3	2
183	4	3	3	2	1	2	6	5	3	1	2	5	3	1	5	1	3	6	2	5	2	1	3	2	5	2	1	4	5	1	5	4	5	48	2	2	8	3	2	2
184	2	2	2	3	2	2	3	3	2	2	2	2	2	2	2	2	2	7	3	5	2	1	2	2	5	2	2	2	5	1	6	2	6	46	2	2	17	2	2	2
185	3	2	2	2	2	2	2	1	1	1	1	1	1	1	1	1	2	7	1	4	1	2	2	2	6	1	1	2	5	1	5	2	5	69	2	13	45	2	2	4
186	5	6	5	3	1	2	6	3	2	2	2	6	5	2	4	4	2	4	4	4	1	2	3	3	5	1	1	3	5	1	4	3	4	58	2	2	35	．	．	．
187	3	4	4	3	1	4	3	2	4	1	1	1	4	1	1	1	5	5	3	7	1	1	4	4	6	1	.	2	6	1	7	2	6	46	2	2	25	2	2	2
188	5	6	5	4	5	2	7	3	3	4	2	6	6	1	4	1	2	4	3	4	2	2	2	2	4	2	1	3	5	1	7	3	5	47	2	2	26	5	5	2
189	6	5	5	4	5	4	6	4	5	4	4	6	5	3	6	2	5	7	4	7	4	2	4	5	6	3	1	4	6	2	7	4	7	44	2	2	23	4	4	2
190	5	3	5	2	5	4	7	5	4	2	2	5	3	1	5	2	5	6	3	6	1	3	5	5	5	2	2	5	6	2	7	5	6	34	2	2	11	2	2	3
191	7	5	6	4	4	4	5	1	5	4	5	5	5	1	4	1	5	7	2	7	3	1	3	3	7	3	1	4	5	2	7	5	7	44	2	2	1	．	．	．
192	6	4	6	5	4	4	6	5	4	4	3	4	4	3	3	2	5	5	4	5	3	3	3	3	6	2	2	4	6	3	7	4	7	41	2	2	20	2	2	2
193	6	7	5	6	7	4	5	3	6	1	6	3	3	1	3	1	2	7	3	3	1	1	5	2	7	1	1	2	3	1	7	3	7	49	2	2	34	2	4	3
194	6	6	6	6	5	5	6	1	3	1	1	4	4	1	4	1	4	7	3	7	2	1	5	1	7	1	1	4	7	2	7	4	7	29	2	2	1	2	3	3
195	7	1	3	2	1	4	3	2	1	1	1	1	3	4	1	1	4	7	2	5	2	4	4	3	6	2	1	1	5	1	7	2	5	45	2	2	24	1	1	3
196	6	6	6	6	6	7	6	6	6	7	6	6	6	7	6	1	5	4	5	4	5	5	5	5	7	5	1	5	7	4	7	5	7	49	2	2	17	2	2	5
197	7	5	7	7	7	7	6	7	7	5	5	7	7	5	7	3	5	7	4	7	3	3	4	4	6	2	3	4	7	3	7	4	5	36	2	2	12	3	3	4
198	6	5	.	5	5	5	6	5	6	4	3	6	4	1	6	1	4	7	4	7	2	1	5	4	6	2	1	4	7	2	7	4	6	52	2	2	30	2	2	3
199	3	3	1	2	1	1	4	1	1	1	1	2	1	1	1	1	2	6	1	7	1	1	1	2	6	1	1	1	6	1	7	2	6	24	2	2	4	2	2	2
200	3	3	5	2	2	2	5	1	1	1	1	2	1	1	3	1	5	7	3	7	2	2	5	5	7	1	4	4	7	2	7	4	7	21	2	2	1	2	2	2
201	5	1	5	2	1	1	5	2	1	1	1	5	1	1	5	1	4	7	3	4	1	4	5	4	4	1	4	4	4	1	7	4	4	39	2	2	16	1	1	1
202	5	3	7	4	3	5	7	1	5	4	4	3	5	4	3	1	5	7	2	6	3	4	5	5	7	4	4	4	6	4	4	4	5	29	2	2	8	2	2	2
203	6	2	3	1	1	2	6	1	1	2	3	4	5	2	1	1	3	7	2	6	1	1	3	4	5	2	2	3	4	2	5	4	6	47	2	2	25	1	2	2
204	1	1	1	1	1	1	1	1	1	1	1	1	1	1	1	1	1	4	1	3	1	1	1	1	3	1	1	1	3	1	3	1	4	41	2	2	12	1	1	1
205	5	2	3	4	2	5	6	2	2	2	2	5	2	2	6	2	5	4	3	5	2	3	5	5	6	1	1	5	5	2	7	5	5	40	2	2	10	．	．	．
206	5	5	5	3	4	2	6	4	5	4	2	4	4	2	3	2	5	7	5	7	4	4	5	5	6	4	4	5	7	3	7	5	5	27	2	2	6	2	4	2
207	5	5	4	4	4	4	7	5	7	6	5	6	5	7	4	6	2	5	2	6	1	2	3	4	6	2	1	3	5	1	7	4	6	29	2	2	4	2	4	2
208	7	1	5	2	7	7	7	1	1	2	5	7	3	1	6	1	4	6	3	5	1	1	3	5	6	4	1	5	5	2	7	4	7	30	2	2	2	2	4	3
209	4	3	3	1	5	1	5	1	2	1	1	1	2	1	1	1	3	6	2	4	1	1	3	3	5	2	3	3	4	1	5	3	5	26	2	2	2	2	2	2
210	4	2	4	4	3	5	5	2	2	1	4	4	1	2	1	1	1	7	3	3	1	1	3	1	4	1	1	1	3	1	6	1	4	64	2	13	40	2	2	2
211	7	4	6	4	7	7	7	4	6	4	1	7	5	1	5	2	5	4	3	3	5	5	5	5	6	5	4	5	7	4	6	5	5	39	2	2	14	1	4	3
212	5	3	6	4	6	4	7	2	7	5	1	3	7	1	2	1	3	4	2	7	3	4	5	4	3	2	1	4	5	1	4	3	6	22	1	2	2	2	3	2
213	7	3	5	5	5	5	7	2	5	4	2	7	5	1	6	1	3	7	2	5	2	2	4	4	6	2	1	5	7	2	7	4	7	34	2	2	10	2	4	2
214	5	4	5	2	4	2	5	2	2	4	2	2	4	2	2	2	4	6	3	4	1	2	2	1	5	1	2	1	4	1	6	3	4	28	2	2	5	2	2	2
215	3	3	3	3	3	5	4	7	7	4	4	3	5	3	3	6	4	7	4	5	4	4	3	4	6	2	3	3	6	2	5	4	6	35	2	2	12	4	2	5
216	7	1	4	3	7	2	7	2	7	1	1	7	4	1	7	1	4	5	4	4	2	1	5	4	6	2	4	5	7	2	7	5	7	46	2	2	6	5	5	1
217	3	7	3	2	6	2	3	1	2	1	1	4	1	1	4	1	2	6	1	6	1	1	2	1	5	1	1	4	5	1	5	2	6	39	2	2	11	5	5	1
218	5	1	7	1	1	1	7	1	7	1	1	1	1	1	1	1	3	7	3	5	1	1	5	4	5	3	1	4	6	1	7	5	6	26	2	2	2	2	2	1
219	5	4	5	5	4	5	5	6	5	2	6	5	5	5	4	2	5	7	4	5	2	4	5	5	5	3	3	4	4	1	7	5	5	24	1	2	4	2	3	2
220	6	5	2	2	2	2	7	5	4	1	1	6	2	1	6	5	3	5	3	5	1	1	4	2	6	2	1	1	5	1	7	4	5	49	2	2	8	2	2	2
221	5	3	5	2	4	7	6	2	3	3	5	4	3	3	6	3	4	6	2	7	2	3	4	2	6	2	1	4	6	.	7	4	6	49	2	2	27	2	2	2
222	6	1	3	3	6	4	7	5	7	1	4	2	1	1	7	1	5	6	4	7	1	1	5	5	6	1	3	4	6	1	7	2	6	33	2	2	5	2	2	2
223	5	5	3	3	3	3	5	3	4	3	3	4	3	3	4	3	1	5	3	4	1	2	2	1	6	1	1	2	4	1	4	3	6	28	2	2	1	1	2	2
224	5	2	3	2	1	1	4	1	1	1	1	3	1	1	1	1	2	6	2	5	1	1	4	4	4	1	2	2	4	1	6	2	6	32	2	2	2	2	2	2
225	5	4	4	3	3	3	5	3	3	3	2	5	2	2	5	2	2	5	1	3	1	1	5	4	6	1	3	3	4	1	4	1	4	32	2	2	10	5	5	1
226	7	4	4	4	5	1	7	2	3	7	2	7	7	2	7	1	5	4	1	6	4	2	5	5	3	2	1	5	4	1	5	5	4	26	2	2	6	2	2	1
227	6	6	6	6	4	4	6	6	6	4	4	5	4	2	5	4	5	5	3	7	2	3	3	5	7	2	1	5	5	2	7	5	6	．	2	2	．	．	．	．
228	1	1	1	1	1	1	2	1	2	1	1	1	1	1	1	1	1	7	1	5	1	1	1	1	7	1	1	1	5	1	7	4	7	37	2	2	17	1	1	1
229	1	4	4	1	2	1	4	1	1	4	1	4	3	1	1	1	5	5	3	6	2	3	5	2	5	1	3	4	7	3	6	3	6	24	2	2	2	2	3	2
230	4	4	5	4	4	.	5	4	5	4	5	4	5	3	4	3	4	4	3	6	2	1	5	4	4	3	1	3	5	1	5	4	5	40	2	2	0	3	4	3
231	4	4	4	4	4	7	7	7	4	1	4	4	4	4	1	1	5	7	1	4	1	1	5	5	7	5	1	1	7	1	7	1	3	38	2	13	19	4	3	1
232	2	2	2	2	2	2	4	2	2	2	2	2	2	2	1	1	3	5	2	4	3	2	3	2	4	3	3	4	4	2	5	2	4	31	2	2	6	2	2	1
233	7	7	5	5	5	5	7	7	7	7	4	7	5	4	7	5	4	4	4	6	2	2	5	5	6	2	2	4	.	2	5	3	6	24	2	2,13	0	2	2	4
234	6	2	7	7	7	7	7	7	7	7	7	7	7	2	7	2	4	7	5	5	5	5	5	5	7	5	5	5	7	5	7	5	7	29	2	2	7	2	2	4
235	6	7	6	5	7	6	7	6	7	5	5	7	7	4	7	1	5	4	4	6	2	4	4	4	6	2	4	4	7	4	7	4	6	．	2	2	．	5	5	3
236	2	2	2	2	2	2	2	7	4	1	2	2	2	2	2	2	2	7	3	5	2	1	2	2	5	2	2	2	6	2	7	2	7	45	2	2	20	2	4	4
237	2	2	2	2	2	2	2	2	2	2	2	2	2	1	1	1	2	7	2	6	3	1	2	1	6	2	1	1	6	1	7	3	7	49	2	2	27	2	2	3
238	5	5	5	3	4	4	6	1	6	2	2	5	6	1	4	1	3	6	3	7	1	3	4	5	4	2	2	4	4	2	4	4	5	33	2	2	9	2	2	2
239	3	2	2	2	2	2	7	4	2	2	2	2	2	2	2	2	3	7	3	7	1	1	5	2	3	1	1	2	5	1	5	4	5	39	2	2	10	2	2	2
240	7	5	4	4	1	3	7	4	1	2	2	5	1	1	5	1	2	5	2	3	1	1	5	3	5	2	1	3	4	1	5	3	5	41	2	2	20	2	2	3
241	5	6	5	5	6	6	7	7	6	1	3	6	6	4	6	4	3	4	2	7	3	3	4	1	5	3	2	2	6	2	6	3	5	57	2	2	35	4	4	2
242	5	2	3	3	3	2	5	3	4	2	2	3	4	2	4	2	2	7	2	5	1	1	4	2	7	1	1	3	6	1	7	3	6	43	2	2	10	2	3	2
243	7	7	7	7	7	7	7	7	7	7	7	7	7	7	7	7	5	7	5	7	5	5	1	5	7	5	5	5	7	5	7	5	7	34	2	2	12	5	3	5
244	2	1	2	2	1	2	5	1	3	1	1	4	2	1	4	1	3	5	3	5	2	1	5	2	6	1	2	3	4	1	7	2	6	54	2	2	31	．	．	．
245	3	6	7	6	6	6	6	3	5	3	4	4	5	3	5	3	3	7	2	7	1	1	2	2	6	1	1	1	6	1	6	2	6	47	2	2	22	3	5	2
246	2	3	3	4	4	4	3	2	2	2	2	2	2	2	2	2	1	6	2	6	1	1	3	1	5	1	1	1	5	1	5	2	6	53	2	2	11	2	3	2
247	5	3	1	2	2	3	5	5	2	1	1	5	1	4	5	6	1	6	1	3	1	1	1	1	7	1	1	1	4	1	3	1	5	60	2	2	4	1	2	1
248	4	2	5	2	.	5	5	2	7	1	1	2	5	1	4	1	3	7	2	7	2	2	2	2	6	1	1	1	5	2	7	2	6	46	2	13	28	2	4	2
249	5	4	4	4	2	4	5	3	4	2	4	4	4	4	5	3	3	6	1	4	1	1	5	4	6	1	2	3	5	2	6	4	6	32	1	13	3	3	3	2
250	4	3	3	3	3	3	5	3	6	4	2	4	3	2	2	2	1	7	1	6	1	1	3	1	5	1	1	1	6	1	6	3	5	36	2	2	14	3	3	1
251	7	2	4	3	2	2	6	6	4	3	2	4	4	2	2	2	4	6	2	4	3	4	4	4	6	3	3	4	7	4	7	3	6	27	2	2	6	2	2	4
252	6	4	4	3	2	4	6	3	2	2	4	5	5	1	4	1	4	6	2	3	2	3	4	3	4	2	1	3	6	3	6	4	5	35	2	2	9	2	2	2
253	5	4	4	5	4	4	6	6	4	4	3	4	5	4	5	6	4	5	3	5	3	3	3	4	5	2	2	2	6	1	6	3	6	51	2	13	23	2	2	2
254	7	7	6	6	7	6	7	6	7	5	5	7	7	5	6	4	5	3	5	6	3	2	2	5	6	2	4	5	6	2	6	3	6	43	2	2	23	5	4	4
255	5	5	6	5	6	4	7	5	5	3	3	6	4	3	5	3	4	7	4	7	3	3	4	5	7	3	3	5	7	3	7	5	7	43	2	2	9	5	4	4
256	7	4	4	3	3	1	5	2	4	3	2	5	4	1	4	1	2	7	2	4	1	1	4	2	5	2	1	3	4	1	6	3	5	22	2	2	1	2	2	2
257	5	5	5	4	4	4	6	4	4	2	2	5	4	2	4	2	3	7	3	4	2	3	5	3	6	2	1	3	7	1	7	5	6	38	2	2	10	4	5	4
258	6	2	2	2	2	2	6	4	2	2	2	6	3	1	5	1	4	6	4	6	4	4	4	4	5	3	2	3	6	3	7	4	6	30	2	13	1	2	2	2
259	4	3	4	3	4	4	5	5	4	3	4	5	4	4	4	3	2	7	3	5	1	1	2	3	5	1	1	1	4	2	7	1	5	65	2	13	33	2	2	3
260	5	4	4	4	4	3	6	5	4	2	2	5	2	2	5	2	3	7	4	6	3	2	2	3	7	2	1	4	7	1	7	4	.	60	2	13	．	3	3	3
261	5	3	4	4	3	4	5	5	3	3	3	4	4	3	4	3	4	7	4	7	3	3	5	5	7	5	3	3	6	3	7	4	7	44	2	2	10	2	2	3
262	6	6	5	3	3	3	7	4	3	1	1	5	5	1	1	1	1	7	3	5	1	1	4	3	5	1	2	4	5	3	5	3	5	53	2	2	33	5	3	2
263	6	5	6	4	3	3	7	4	3	3	3	5	3	2	6	1	4	6	1	6	2	1	5	3	6	2	1	3	6	1	7	3	7	33	2	2	11	3	3	2
264	7	5	3	4	3	3	3	3	3	2	2	3	2	3	4	1	1	4	1	4	1	1	1	1	4	1	1	2	4	1	4	2	5	52	2	2	14	2	2	2
265	6	1	2	2	2	2	5	1	2	2	1	1	6	1	2	1	4	5	3	5	2	2	4	2	5	2	2	3	5	2	7	2	7	52	2	2	10	2	4	2
266	7	7	7	3	7	2	7	5	7	6	4	7	7	1	7	3	5	4	4	7	3	2	5	5	6	2	2	5	6	2	7	5	7	42	2	2	17	5	5	2
267	7	1	5	3	1	2	4	5	5	1	1	4	6	1	7	1	5	7	5	6	1	1	4	4	5	3	3	5	6	2	7	3	7	39	2	2	15	1	2	3
268	7	6	6	4	4	3	7	5	3	1	1	6	1	1	7	1	3	4	4	6	1	1	5	4	5	1	1	5	6	1	7	5	6	48	2	2	13	4	4	2
269	6	5	6	3	4	3	7	3	6	6	3	7	7	4	6	2	5	5	3	7	3	3	5	5	7	3	3	5	6	4	7	5	7	22	2	2	1	2	3	2
270	5	4	4	3	4	3	5	3	3	4	3	4	4	4	5	3	2	6	2	6	2	2	3	2	5	2	2	2	6	2	6	2	6	42	1	2	4	3	3	2
271	5	1	2	2	1	1	6	2	1	3	1	1	5	1	4	1	3	6	3	5	2	2	4	4	5	2	1	3	6	1	7	3	6	29	2	2	8	2	2	2
272	2	7	7	4	4	7	5	5	5	5	2	4	7	2	4	2	3	6	4	3	2	2	1	4	5	2	2	2	5	3	6	3	5	46	2	2	28	4	5	2
273	.	1	1	2	1	1	3	2	2	2	1	2	2	1	1	2	2	6	1	5	2	1	3	2	4	1	1	2	5	1	6	2	4	61	2	2	40	2	2	2
274	7	6	6	5	6	6	6	6	6	4	4	.	4	4	3	1	5	7	3	7	1	2	3	4	4	1	1	3	6	2	7	4	6	61	2	13	42	2	5	2
275	6	6	6	6	6	6	6	7	7	6	4	5	5	4	4	4	4	7	4	7	3	4	4	4	7	3	2	4	7	4	7	3	7	35	2	2	13	3	4	3
276	2	1	1	3	1	2	7	3	1	1	1	7	1	1	7	1	2	4	2	4	1	1	2	1	4	1	1	2	4	1	6	3	5	50	2	2	19	1	4	2
277	5	1	3	4	3	3	3	4	3	3	4	3	3	3	3	1	2	3	2	3	1	2	2	1	5	1	1	2	5	1	6	2	5	39	2	13	6	2	2	3
278	3	4	6	2	4	3	3	4	4	3	3	1	6	1	1	1	4	4	4	6	4	4	3	3	5	2	3	3	5	3	5	3	5	52	2	2	31	3	3	2
279	5	3	2	5	3	5	5	6	3	3	6	4	5	5	3	2	3	7	2	5	1	4	5	4	7	3	4	4	7	2	7	4	7	37	1	2	15	2	2	3
280	4	3	6	2	2	4	6	2	2	5	5	2	6	1	1	1	4	5	1	7	1	3	3	2	5	1	1	4	5	1	6	4	6	33	2	2	10	．	．	．
281	5	5	5	5	5	5	5	5	5	4	4	5	5	5	5	5	3	4	5	4	3	3	3	3	5	3	3	3	5	3	5	3	5	28	2	2	10	3	3	3
282	5	3	5	4	6	4	5	5	6	4	4	4	4	3	4	3	4	6	3	6	3	3	3	3	5	3	3	4	6	4	7	4	4	30	2	2	5	4	3	1
283	5	6	6	4	5	4	4	4	4	4	4	4	4	4	4	4	3	5	3	5	3	3	3	3	5	3	3	3	5	3	5	3	5	20	2	2	1	5	4	3
284	7	7	5	7	5	4	4	4	2	7	1	3	7	1	5	1	5	7	3	3	3	5	5	1	7	4	1	1	7	5	7	4	4	45	1	2	25	2	2	2
285	1	1	1	2	1	1	4	1	1	1	1	4	1	1	3	1	3	4	4	3	3	3	4	4	5	3	3	3	5	3	5	4	4	25	2	2	1	2	3	3
286	4	2	2	2	2	2	7	2	2	2	3	4	2	2	2	2	4	5	3	4	2	3	4	5	4	3	2	3	5	2	5	3	5	26	2	2	3	2	2	2
287	4	2	1	2	1	2	6	2	2	1	1	5	4	2	3	1	3	6	2	3	1	1	5	3	4	3	2	3	4	2	6	4	4	22	2	13	1	1	2	1
288	6	5	6	4	6	6	6	5	6	5	5	6	6	1	2	1	4	7	4	4	3	3	2	5	7	2	2	4	6	4	4	2	4	24	2	2	4	3	3	1
289	7	7	7	5	5	5	7	5	7	5	5	5	7	5	5	5	1	5	3	4	1	1	5	3	6	3	1	3	4	1	6	4	5	29	2	2	5	5	4	3
290	4	4	3	2	5	2	6	1	1	1	1	5	3	1	6	1	2	5	2	4	1	1	3	2	5	1	1	3	5	1	5	3	5	36	2	2	9	2	2	1
291	4	4	4	4	4	4	4	4	4	4	4	4	4	4	4	4	3	5	3	5	3	3	3	3	5	3	3	3	5	3	5	3	5	．	2	2	．	．	．	．
292	6	7	7	4	7	4	7	7	6	4	3	6	6	1	4	4	3	6	3	3	3	3	5	5	6	2	1	2	6	1	7	4	6	32	2	2	10	2	4	3
293	7	.	7	5	5	5	7	7	5	7	.	7	7	1	7	1	4	5	4	6	3	4	5	5	6	3	2	5	5	4	6	5	7	20	2	2	2	2	4	3
294	6	6	5	5	5	4	6	6	5	5	4	5	5	4	6	4	5	6	4	6	2	2	5	3	7	3	3	4	7	2	7	4	6	25	1	2	3	1	3	3
295	4	4	5	4	4	4	5	1	4	1	1	4	1	1	4	1	3	7	4	5	2	2	5	1	4	3	1	4	5	2	5	4	5	．	．	.	．	2	3	3
296	6	4	3	3	4	4	6	4	4	4	6	6	5	4	6	3	2	5	3	6	3	1	3	3	4	3	1	2	5	1	5	3	6	29	2	2	3	2	4	2
297	5	3	5	5	6	3	5	5	3	3	5	2	2	2	2	2	4	5	4	5	1	1	5	3	4	4	4	1	6	3	5	4	4	24	2	2	2	2	2	2
298	5	2	4	1	1	1	7	5	4	4	5	4	4	4	4	1	3	7	3	4	2	2	5	3	5	3	1	1	6	1	7	2	5	26	2	2	6	2	3	3
299	2	2	2	2	2	2	3	4	2	2	2	2	4	1	1	1	2	6	2	4	1	1	1	4	4	1	1	1	4	1	7	2	6	40	2	2	10	2	3	2
300	7	6	6	5	6	6	6	6	6	3	6	6	3	4	6	5	4	7	3	7	3	1	5	4	7	3	1	4	7	1	7	4	7	34	2	2	12	5	4	2
301	6	7	5	3	3	4	7	6	2	3	2	7	4	1	5	1	4	4	4	5	2	3	5	3	5	2	3	5	6	1	6	5	5	30	2	2	8	4	4	2
302	6	6	7	3	6	1	7	4	4	5	1	7	4	1	3	1	5	7	5	7	4	5	5	5	7	4	4	5	7	5	7	5	7	25	2	2	5	4	5	3
303	4	3	4	4	4	3	5	4	3	4	4	5	4	2	4	2	3	6	3	6	1	3	3	2	6	2	1	3	6	2	6	3	6	28	2	2	3	3	3	3
304	6	1	2	7	2	4	6	6	2	1	4	4	1	1	1	2	4	4	2	6	1	1	5	2	6	2	2	3	4	1	6	3	6	34	2	2	10	2	2	2
305	2	4	4	5	2	4	3	6	3	3	4	3	5	2	3	2	1	7	2	4	1	1	1	1	6	1	1	1	6	1	7	1	5	51	2	2	29	2	5	4
306	5	3	3	2	2	2	.	2	2	2	5	.	2	2	5	2	2	5	2	5	1	2	4	2	6	2	2	1	6	1	6	2	6	24	2	2	3	2	2	2
307	7	5	7	7	4	5	7	2	2	4	7	5	5	5	7	4	4	6	3	5	2	2	5	2	6	2	3	3	6	2	7	4	6	27	1	2	6	4	3	3
308	6	6	6	5	6	5	7	5	6	5	5	6	5	2	4	4	4	7	2	7	1	2	3	4	7	4	1	2	5	3	7	4	7	24	2	2	2.5	5	4	3
309	1	6	5	5	5	2	6	1	1	1	1	7	1	1	5	1	1	4	2	3	2	1	4	2	6	1	1	2	3	1	4	4	3	33	2	13	8	4	4	2
310	5	4	4	4	3	4	4	4	4	4	3	4	4	3	4	4	4	7	2	6	1	1	2	2	6	1	1	1	6	1	7	2	7	26	2	2	4	2	2	3
311	5	2	5	3	2	2	7	5	5	4	2	5	3	1	5	2	1	7	1	7	1	1	5	5	7	2	1	2	5	1	7	4	6	22	2	2	1	2	2	3
312	1	1	7	1	1	1	7	4	4	7	1	2	7	1	2	1	4	7	5	7	3	3	5	5	6	2	1	2	6	4	7	4	5	25	1	2	5	2	3	2
313	5	4	4	2	3	2	6	4	3	5	4	5	4	4	4	1	4	4	3	4	2	2	5	3	7	2	3	5	5	2	6	5	7	27	2	2	5	4	4	3
314	5	1	3	4	2	4	4	4	4	4	4	4	4	4	1	1	3	6	3	5	2	2	5	3	5	2	1	2	4	1	7	4	5	24	2	2	5	．	．	．
315	6	5	5	4	3	3	6	3	4	4	3	5	5	3	5	3	3	5	3	6	2	2	5	3	5	2	1	3	5	2	6	4	6	37	2	2	6	3	3	2
316	5	4	2	3	1	3	6	4	3	3	3	4	4	2	4	2	3	6	3	4	3	2	5	4	5	1	3	3	5	1	5	4	4	21	2	2	1	2	2	2
317	6	4	4	4	4	4	6	3	3	3	4	7	3	4	1	1	4	5	3	6	3	3	5	5	6	3	3	3	7	2	6	4	5	26	2	2	1	2	2	3
318	6	2	6	4	4	6	6	4	4	1	1	7	2	1	6	4	5	6	4	4	1	5	5	4	5	1	1	5	6	1	7	5	4	48	1	13	15	3	3	2
319	5	4	5	4	2	2	4	2	2	2	2	6	6	1	1	1	1	7	3	7	2	2	2	2	7	2	1	1	7	1	7	3	7	50	2	2	20	2	4	2
320	7	1	1	1	1	1	5	4	1	1	4	1	7	1	7	1	5	4	5	6	5	3	5	5	6	3	3	4	7	2	7	3	7	46	2	2	26	1	1	2
321	5	1	4	1	3	1	5	1	2	1	1	2	1	1	1	1	1	5	1	6	1	1	4	2	5	1	1	4	5	1	6	3	6	34	2	2	2	2	2	1
322	6	6	6	5	5	4	6	6	5	3	2	2	4	1	2	2	4	6	4	7	5	3	5	5	3	3	4	3	4	3	5	3	7	20	2	13	2	2	3	2
323	5	4	3	3	3	2	5	3	3	4	2	4	5	2	4	2	4	6	4	7	1	1	3	4	6	1	2	4	7	1	7	4	7	24	2	2	4	．	．	．
324	7	6	7	7	7	6	7	7	7	7	5	7	7	5	6	6	5	7	4	7	5	4	4	5	7	4	4	5	7	4	7	5	7	30	2	2	9	4	4	4
325	.	1	.	1	1	1	4	1	1	2	1	2	1	1	1	1	2	7	1	7	1	1	2	2	5	1	3	1	5	1	5	1	7	25	2	2	5	2	1	1
326	5	4	5	4	4	4	6	5	4	4	1	4	4	2	3	2	4	7	4	5	4	2	5	2	5	4	2	4	5	1	6	5	7	35	2	2	10	2	5	3
327	5	2	4	2	1	2	3	2	2	3	4	3	4	1	1	1	3	5	2	5	1	2	3	2	5	1	3	2	5	3	6	2	6	32	2	2	9	2	2	2
328	5	4	4	4	4	4	5	4	4	4	4	4	4	3	4	3	5	6	3	7	3	3	4	4	5	2	3	3	7	3	7	3	5	26	2	2	6	2	2	3
329	5	1	3	2	1	3	6	3	2	2	3	4	2	1	5	2	3	7	2	4	1	2	4	3	4	1	1	3	5	1	6	2	5	29	2	2	7	1	1	2
330	2	5	5	2	6	2	4	2	5	5	2	4	5	1	1	1	3	7	2	6	1	1	4	4	4	1	1	1	5	1	5	1	6	26	2	2	4	3	3	3
331	7	1	1	1	1	1	6	6	1	1	1	1	1	1	6	6	4	4	2	7	1	2	4	2	7	1	1	1	7	1	6	4	5	25	2	2	4	2	1	3
332	3	3	4	2	3	3	3	4	2	3	1	2	3	1	1	1	2	6	2	5	1	2	3	3	5	1	1	1	5	1	6	1	5	34	2	2	．	2	2	4
333	5	3	7	4	1	2	2	4	3	1	3	1	5	1	1	1	3	7	1	7	1	2	2	4	7	1	4	3	5	3	7	1	7	25	2	13	5	2	2	1
334	5	1	4	3	2	4	7	4	4	6	4	6	6	1	7	1	5	5	4	7	2	4	5	5	4	3	3	5	5	3	7	5	6	26	2	2	4	．	．	．
335	5	3	4	4	4	4	4	7	1	1	1	1	3	1	1	1	4	6	5	5	3	3	5	2	6	4	1	3	5	1	7	3	6	33	2	2	10	2	2	3
336	5	4	3	.	3	4	5	1	2	2	2	6	2	5	5	2	2	5	2	4	2	1	4	1	5	2	3	4	5	1	5	4	5	30	1	2	6	5	4	2
337	6	6	6	6	4	6	7	4	7	4	7	7	6	6	7	4	2	5	3	7	2	3	5	4	6	1	1	5	6	3	7	5	6	43	2	13	1	3	3	4
338	2	2	2	2	2	2	4	2	2	2	2	2	2	1	2	2	1	7	2	6	1	1	1	2	6	1	1	3	5	1	7	1	7	29	2	13	0	2	2	2
339	5	4	7	4	5	4	5	7	4	6	5	4	6	7	4	6	2	7	2	7	5	4	5	1	7	4	1	4	6	1	7	5	7	26	2	2	2	．	．	．
340	6	4	5	4	4	4	7	3	4	5	3	4	5	4	3	3	4	6	4	5	1	3	5	4	6	3	2	3	6	3	7	4	6	25	2	2	4	3	4	3
341	5	1	5	1	1	5	5	3	3	6	1	5	5	1	4	1	5	4	2	4	2	2	2	2	6	2	5	4	6	1	5	3	5	30	2	2	10	1	2	2
342	7	7	7	5	4	3	7	7	4	1	1	2	2	1	2	1	2	6	3	4	1	2	4	3	6	1	2	3	5	1	6	5	5	36	2	2	15	5	5	3
343	5	4	4	3	4	4	4	4	3	3	3	3	4	1	5	4	3	6	4	3	2	2	4	2	5	2	2	3	5	3	5	2	5	37	2	2	15	2	2	2
344	3	2	4	2	2	2	5	3	3	5	2	5	3	2	5	1	1	7	1	5	1	1	2	1	5	1	3	2	6	1	6	1	6	37	2	2,13	13	2	2	2
345	3	2	3	2	2	2	2	1	1	1	1	1	2	1	1	1	2	6	2	4	1	1	3	2	5	2	1	2	4	1	6	1	5	24	2	2	2	2	1	2
346	5	4	5	2	2	4	5	5	2	5	2	3	4	2	2	1	5	7	4	5	4	3	3	5	5	3	1	4	5	2	7	4	5	28	2	2	6	．	2	2
347	6	5	7	7	4	7	6	7	7	7	7	7	4	4	6	4	5	6	5	7	2	5	5	5	6	2	4	5	6	5	7	5	7	25	2	2	4	2	5	2
348	6	1	5	5	1	5	7	7	5	1	5	1	7	7	1	7	4	5	4	6	4	3	5	5	6	3	5	4	5	3	7	1	7	26	2	2	5	2	3	2
349	6	2	4	2	2	2	6	4	2	2	2	2	2	2	5	2	3	7	1	6	1	2	3	1	5	1	1	3	6	2	5	3	6	36	．	2	14	1	3	1
350	2	1	5	4	2	2	2	5	3	4	1	2	2	2	2	1	3	6	4	4	1	1	4	4	4	2	2	3	4	1	6	4	7	26	2	2	5	2	2	2
351	7	1	4	5	1	3	7	4	2	2	2	7	3	5	7	5	2	5	1	3	1	1	5	5	3	2	1	2	4	1	4	4	5	33	1	13	8	3	2	2
352	6	5	5	5	5	5	5	3	4	5	4	5	5	3	5	3	3	5	2	5	1	1	2	3	7	1	1	3	5	1	5	3	5	30	2	2	8	3	5	3
353	5	5	4	5	5	5	5	5	5	5	5	4	4	4	5	4	2	7	2	6	2	1	3	1	5	2	1	1	7	1	7	2	6	53	2	13	7	2	3	3
354	6	6	5	1	1	1	6	1	5	1	1	1	1	1	1	1	1	7	2	4	1	1	4	1	6	1	2	2	6	1	7	1	6	36	1	2	14	4	4	1
355	5	5	5	5	5	5	5	5	5	5	5	5	5	5	5	5	3	5	3	5	3	3	3	3	5	3	3	3	5	3	5	3	5	61	2	2	17	3	3	3
356	6	5	6	2	3	2	5	5	4	2	2	5	2	2	2	4	5	7	3	5	1	3	5	5	5	1	5	2	6	4	7	3	4	30	1	2	7	2	2	2
357	7	4	5	4	5	5	6	5	4	7	4	4	5	3	3	3	4	6	2	6	3	3	5	5	7	3	2	4	6	3	7	3	6	31	2	2	10	3	2	4
358	6	3	4	3	5	5	6	4	3	2	2	2	2	2	4	2	2	6	2	5	2	1	2	3	6	2	2	2	6	1	7	2	6	36	2	2	10	5	4	2
359	7	1	4	4	1	4	7	4	2	1	1	6	1	1	6	1	5	5	5	4	2	3	5	5	3	3	2	3	5	1	5	3	5	．	2	2	10	2	2	2
360	5	4	4	4	4	4	5	4	4	4	4	5	4	3	4	3	2	7	1	5	1	1	3	2	7	1	1	5	5	1	7	4	5	．	．	.	．	2	2	1
361	7	7	7	1	5	1	7	1	1	5	1	5	1	1	7	1	3	5	3	6	1	1	3	2	4	3	2	2	4	1	4	4	5	26	2	2	1	5	3	2
362	4	4	3	2	3	2	4	3	4	4	1	3	3	1	3	1	.	5	3	6	4	1	2	3	7	1	1	2	6	1	6	2	7	22	2	2	1	3	3	3
363	3	7	7	1	4	7	6	1	4	4	7	1	4	1	1	1	3	4	1	4	2	2	3	5	5	1	3	3	6	3	6	5	3	30	2	2	4	4	3	1
364	7	1	1	1	1	1	6	1	1	1	1	1	1	1	1	1	4	4	3	7	5	5	5	3	6	4	5	3	7	5	7	3	3	25	2	2	2	1	1	1
365	6	1	1	1	1	2	7	2	2	1	1	6	2	2	7	1	2	6	2	5	1	1	4	2	5	1	1	3	6	2	5	3	5	40	2	2	15	2	2	2
366	7	5	5	6	4	5	6	7	5	6	5	4	5	7	4	5	4	6	1	5	2	3	4	1	5	1	1	2	6	1	6	4	5	24	1	2	5	3	4	3
367	4	2	3	1	1	1	4	1	4	1	1	1	1	1	1	1	1	4	3	4	1	1	3	3	5	1	1	1	5	1	7	1	5	．	2	2	10	3	1	2
368	3	4	5	3	4	2	3	3	3	3	3	3	4	3	3	3	4	7	4	7	2	4	4	3	7	1	5	4	7	4	7	4	7	29	2	2	6	3	3	2
369	3	3	3	3	3	3	4	2	3	3	2	3	4	1	2	1	3	7	2	6	2	2	3	2	5	1	2	2	6	2	6	2	6	25	1	2	2	2	4	2
370	3	6	4	2	5	2	4	2	4	2	3	3	3	1	5	3	1	5	4	4	2	2	4	2	4	1	1	1	3	1	3	3	5	35	2	2	10	5	4	2
371	6	5	3	3	3	3	3	3	3	3	2	2	2	2	5	5	2	5	2	4	1	2	3	3	5	1	.	3	4	2	6	4	5	26	2	2	5	3	2	2
372	7	4	3	2	6	5	7	1	4	1	1	6	1	1	4	1	4	5	4	4	3	3	3	2	6	2	1	3	5	1	5	3	6	25	2	2	5	5	3	2
373	5	6	5	5	6	6	6	3	4	4	5	5	6	2	6	2	4	5	3	6	4	4	4	4	6	2	1	2	6	3	6	2	6	52	2	13	28	4	5	3
374	6	4	4	2	4	3	5	4	4	4	4	5	5	4	5	4	2	6	2	4	2	2	4	4	5	2	2	3	6	2	6	3	4	40	2	2	15	3	3	1
375	4	1	3	1	1	1	2	1	1	1	1	1	1	1	1	5	2	4	3	4	2	1	4	2	4	2	1	3	5	1	6	3	5	29	2	2	7	2	2	2
376	1	1	1	1	1	1	1	1	1	1	1	1	1	1	1	1	1	7	1	7	1	1	1	1	7	1	1	1	7	1	7	1	7	40	2	2	10	1	2	2
377	4	4	4	4	4	4	7	4	4	4	1	4	4	1	4	1	2	6	2	5	2	2	5	3	6	2	2	3	6	2	7	2	6	49	22	2	24	2	2	3
378	5	1	4	5	4	5	6	6	5	6	2	5	6	1	5	2	4	5	3	6	3	3	5	4	4	4	3	4	5	3	6	4	5	23	2	2	2	．	．	．
379	4	4	7	1	1	1	7	1	1	1	1	1	7	1	1	1	4	7	3	7	2	3	3	3	7	3	1	3	6	2	7	3	7	64	2	13	30	4	4	1
380	4	3	3	3	2	4	4	2	2	2	3	3	3	1	4	1	1	5	3	3	2	2	3	3	4	2	2	3	3	1	6	2	5	27	2	2,3	5	2	2	2
381	5	1	1	1	1	1	1	1	1	1	1	4	1	1	4	1	1	7	1	7	1	1	1	1	7	1	1	1	7	1	7	1	7	22	2	13	4	1	1	2
382	1	1	3	3	2	2	3	4	3	2	1	2	1	1	3	1	1	5	3	4	2	1	2	2	5	2	1	3	5	1	6	3	4	49	2	2	8	2	2	2
383	5	5	5	5	6	4	6	5	6	6	4	4	6	1	1	3	4	7	1	6	1	2	2	4	5	3	1	3	5	3	6	3	6	22	2	2	1	3	3	3
384	4	4	4	4	4	4	4	4	4	4	4	4	4	4	4	4	3	5	3	5	3	3	3	3	5	3	3	3	5	3	5	3	5	26	2	13	5	2	2	3
385	4	1	1	3	1	1	4	4	1	1	1	1	1	1	1	1	1	4	1	3	1	1	4	1	4	1	1	1	4	1	4	2	6	49	2	2	25	1	3	1
386	6	5	4	4	4	2	6	4	5	4	4	4	4	3	6	3	2	6	2	5	1	2	4	4	5	1	2	2	5	1	6	3	5	37	2	2	7	2	2	2
387	1	1	1	1	1	1	1	1	1	1	1	1	1	1	1	1	2	7	1	7	1	1	1	1	7	1	1	1	7	1	7	1	7	27	2	2	5	1	1	1
388	5	4	4	4	4	4	4	4	4	4	4	4	4	4	4	4	4	7	1	7	1	1	2	2	6	1	1	1	7	4	7	1	7	．	2	2	．	2	2	3
389	6	3	4	4	4	4	6	4	5	3	5	5	3	3	4	3	4	5	2	5	3	2	5	4	6	2	2	3	5	1	5	3	5	．	．	.	．	．	3	4
390	5	6	5	6	6	6	6	5	5	4	7	6	5	5	6	1	3	6	1	4	2	2	1	3	5	3	2	4	4	2	5	3	5	25	2	2	3	2	2	2
391	5	6	5	5	5	5	7	7	6	5	4	2	4	1	2	1	5	4	5	4	4	5	5	4	5	4	4	4	5	2	7	5	5	39	2	2	15	2	2	2
392	2	1	4	2	1	4	3	2	1	2	2	1	2	1	2	1	1	7	2	7	1	2	2	1	7	1	1	1	7	1	7	3	7	30	2	2	9	2	2	2
393	1	1	1	1	1	1	1	3	1	1	1	1	2	1	1	1	1	7	1	5	1	1	2	1	4	4	1	2	3	1	4	1	5	28	1	2	2	1	1	2
394	2	1	2	1	1	1	3	1	2	1	1	1	1	1	2	1	2	7	3	4	2	1	2	2	4	1	1	1	4	1	6	1	5	34	2	2	．	1	1	1
395	5	7	.	.	7	3	7	7	4	7	4	4	7	1	1	1	5	7	5	6	4	1	5	5	6	4	1	4	5	1	7	1	7	32	2	13	0	3	3	3
396	6	3	5	2	4	2	6	5	4	1	1	5	6	1	3	1	1	7	3	4	3	2	4	2	6	2	3	3	5	1	7	3	4	31	1	8	6	2	4	2
397	6	4	3	2	5	2	5	1	3	2	3	5	2	2	6	2	2	7	2	4	1	1	5	4	5	1	1	2	5	1	7	2	6	30	2	9	8	2	2	2
398	5	1	2	2	1	2	2	4	2	1	2	2	1	2	2	1	1	6	2	4	1	1	1	1	5	2	1	2	4	1	5	1	6	31	1	9	11	1	1	2
399	2	1	1	1	1	1	5	1	5	1	1	2	1	1	1	1	2	5	2	5	1	2	4	3	6	1	1	1	7	1	6	2	6	32	2	9	7	4	2	2
400	2	2	2	2	2	2	4	4	4	2	2	2	2	2	4	1	1	7	1	4	1	1	3	1	5	2	1	3	4	1	6	4	4	24	2	9	3	2	2	2
401	4	2	3	3	3	3	4	6	2	3	3	3	3	2	2	2	1	6	1	5	1	1	3	2	5	1	1	1	5	1	5	3	6	27	2	9	5	2	2	3
402	1	1	1	1	1	3	1	2	1	1	1	1	1	1	1	1	1	5	3	3	1	1	3	1	5	2	1	2	4	1	5	3	5	24	1	9	2	1	2	2
403	4	6	6	6	6	4	1	4	1	6	7	1	6	1	1	1	5	7	5	7	4	5	5	5	7	5	5	1	7	5	7	5	6	34	2	9	13	5	5	2
404	6	3	3	3	3	3	6	5	3	3	5	5	3	1	3	1	3	6	3	4	2	2	5	2	5	2	2	2	4	2	6	4	4	28	2	8	7	2	2	3
405	4	1	1	1	1	1	6	1	1	1	1	1	1	1	4	2	2	7	2	6	1	1	3	3	5	3	1	2	5	1	5	3	6	22	2	9	1	1	1	1
406	4	5	3	2	4	3	6	1	4	2	4	4	5	1	1	1	4	7	2	6	1	2	5	3	6	1	3	4	5	1	7	3	5	33	2	8	12	3	5	3
407	2	2	2	2	2	4	4	3	3	3	2	2	1	1	1	1	3	5	4	4	1	1	3	3	5	3	1	4	5	2	6	3	4	34	1	8	10	2	2	2
408	5	2	6	2	6	2	3	3	3	5	1	1	6	3	1	1	2	5	4	5	1	3	3	1	6	1	1	1	7	1	5	2	7	25	1	9	2	2	2	2
409	2	1	1	1	1	1	2	1	1	1	1	1	1	1	1	1	1	7	1	5	1	1	2	2	6	1	1	1	6	1	7	1	7	26	1	9	4	1	2	2
410	5	1	2	2	1	2	5	2	2	2	2	3	2	2	3	3	1	5	2	4	1	1	4	4	5	2	1	2	4	1	5	3	5	24	1	9	1	2	2	2
411	3	2	3	4	2	6	5	5	3	1	2	1	1	6	1	1	4	7	3	6	1	2	5	4	6	1	4	4	5	1	6	3	6	25	1	9	2	2	2	3
412	3	1	5	2	2	2	2	3	2	3	2	2	2	2	1	2	1	5	4	5	1	2	4	3	4	1	4	2	3	2	4	3	5	23	1	8	0	1	2	2
413	4	2	4	2	1	3	4	3	2	3	4	4	4	2	3	3	2	6	2	5	2	1	2	3	5	3	2	3	5	2	5	2	7	23	2	8	1	3	2	2
414	2	5	7	5	2	1	1	7	5	5	7	1	7	2	1	6	2	7	1	5	1	5	5	5	5	2	2	5	6	1	4	1	5	25	2	8	2	1	1	5
415	6	3	3	3	2	3	5	1	2	3	2	4	4	3	4	2	3	7	2	5	2	1	3	3	5	2	1	2	5	1	6	3	6	26	2	8	4	3	2	2
416	7	6	6	1	2	1	5	2	5	2	1	2	7	1	1	1	2	7	4	6	1	3	5	5	6	1	1	3	7	3	7	1	6	32	1	9	6	5	5	2
417	5	3	3	3	2	2	5	2	2	1	1	4	2	4	3	3	2	6	2	4	2	2	2	2	4	2	2	2	4	1	5	2	5	28	2	9	6	2	2	2
418	5	5	5	3	4	4	5	4	5	3	4	4	3	3	6	2	3	4	3	6	1	1	3	2	5	1	1	3	4	1	6	3	7	24	2	8	3	2	2	3
419	2	4	5	2	4	3	2	2	5	4	2	2	5	2	2	2	1	7	2	6	1	1	2	1	7	1	1	1	6	1	7	2	7	39	1	9	6	4	4	2
420	1	1	1	3	1	4	3	2	1	1	1	1	4	1	1	1	2	6	3	4	1	2	3	3	5	2	3	2	5	2	5	1	7	24	1	9	2	2	3	3
421	5	5	3	4	2	3	5	6	4	2	3	5	3	2	6	2	2	5	4	5	1	1	5	3	5	1	1	2	5	1	7	2	5	26	2	8	4	4	3	5
422	1	4	5	3	5	4	4	4	4	4	3	3	4	4	3	5	1	7	2	7	1	1	1	3	6	2	1	1	6	1	7	2	7	23	1	9	0.5	4	3	3
423	5	3	3	2	2	3	4	2	2	6	1	7	5	2	4	2	4	6	4	6	3	1	5	4	5	3	1	2	7	1	7	2	7	24	2	8	2	5	4	3
424	1	1	2	2	1	3	3	2	2	1	3	5	2	1	2	1	2	4	3	4	1	1	3	2	5	1	2	1	5	1	5	1	5	31	1	8	9	1	1	2
425	4	2	4	3	2	4	4	3	3	5	3	2	5	1	1	1	3	5	4	4	2	2	3	1	6	2	2	1	6	2	5	2	5	25	1	9	5	2	3	2
426	5	1	2	2	2	3	5	3	1	1	1	1	1	6	2	1	3	5	3	5	3	1	4	4	5	3	1	3	5	1	5	3	5	26	2	8	3	2	1	2
427	2	1	2	2	1	1	5	2	2	1	1	4	1	4	4	4	2	5	1	6	1	1	3	2	5	2	1	4	7	1	7	4	7	39	2	8	10	2	．	2
428	5	5	5	4	5	4	7	5	5	4	4	6	6	4	5	4	4	7	4	5	3	3	5	5	5	4	3	4	5	1	6	4	5	39	2	9	17	3	3	2
429	2	1	4	2	2	2	3	3	2	3	2	2	2	2	2	2	2	7	2	4	1	1	3	2	6	1	1	2	5	1	6	2	5	29	1	9	7	2	2	2
430	3	3	4	3	2	3	3	3	2	3	1	1	4	1	1	5	1	6	3	5	1	2	3	1	4	1	1	3	5	2	5	2	6	24	1	9	2	1	1	1
431	1	1	6	3	5	5	1	5	1	6	1	1	7	4	1	1	4	5	5	7	5	4	2	4	7	4	1	2	5	1	6	1	7	30	1	9	3	2	2	3
432	5	4	3	2	5	3	5	4	5	2	5	5	2	1	5	1	2	5	3	4	2	1	5	4	4	3	3	3	5	1	4	1	6	26	2	9	4	4	4	2
433	4	1	5	4	3	4	4	7	1	2	4	5	3	1	1	1	1	7	5	4	2	2	4	5	6	3	1	1	5	2	4	5	5	25	2	8	3	2	2	2
434	3	2	5	2	2	2	3	4	2	4	2	2	2	2	2	2	2	7	1	4	2	2	4	4	6	1	2	2	6	3	6	2	5	36	1	9	6	2	2	2
435	1	1	2	4	1	5	3	1	3	1	1	1	2	1	1	1	2	6	2	3	1	2	2	1	5	3	1	2	3	1	3	1	5	27	2	8	5	2	2	3
436	6	3	1	1	2	1	7	1	3	1	1	5	1	1	7	1	1	6	1	3	1	1	3	2	5	1	1	1	4	1	5	1	5	28	1	9	6	1	1	2
437	5	3	4	4	4	4	6	4	3	4	4	4	4	4	5	4	2	6	3	6	1	1	3	3	6	2	2	2	5	2	6	3	6	49	1	9	25	1	2	3
438	2	2	4	4	2	4	3	4	3	2	3	4	4	2	3	5	1	6	1	4	1	1	2	2	6	1	1	1	5	1	6	2	6	25	1	9	3	2	2	2
439	1	1	1	1	1	1	5	1	1	1	1	5	1	1	4	1	1	6	1	6	1	1	3	1	5	1	1	2	4	1	7	3	6	37	1	9	5	1	2	3
440	4	3	5	2	3	2	5	1	1	1	1	5	1	1	4	1	1	6	1	4	1	1	4	2	5	1	1	3	4	1	6	1	5	39	2	9	16	．	．	．
441	1	1	1	1	1	1	5	1	1	1	1	1	1	1	1	1	1	7	1	5	1	1	4	1	5	1	1	1	5	1	7	1	7	40	1	9	6	1	1	2
442	3	1	1	1	1	2	5	3	1	1	1	2	1	2	4	1	1	4	1	3	1	1	2	3	6	1	1	2	4	1	6	1	5	42	2	9	20	2	2	2
443	1	1	.	4	2	4	1	1	2	2	2	1	2	1	1	1	1	7	1	4	1	1	2	1	5	1	1	2	5	1	7	2	7	38	1	9	15	2	2	3
444	5	7	6	4	5	3	4	3	2	2	2	4	5	1	1	1	1	7	1	5	3	1	1	2	5	1	2	3	5	1	5	2	6	32	2	8	8	5	4	2
445	1	1	1	1	1	2	2	1	1	1	1	1	1	1	1	1	1	7	1	7	1	1	4	1	7	1	1	1	5	1	6	1	6	37	1	8	14	1	1	3
446	6	4	4	4	4	4	6	4	4	4	4	5	4	4	5	4	1	7	1	6	1	1	4	1	7	2	1	2	6	1	7	2	7	33	1	9	5	3	3	3
447	5	2	1	2	1	2	5	4	2	1	3	2	1	2	4	1	1	7	3	6	1	1	4	2	7	1	1	3	6	1	7	1	5	27	1	9	5	3	4	2
448	3	1	4	1	2	2	5	4	1	2	4	2	6	2	4	1	1	7	3	5	2	1	3	2	5	2	1	1	6	1	6	3	5	27	1	9	3	1	2	2
449	5	7	5	1	7	4	5	5	4	5	1	5	2	1	2	2	2	7	4	3	2	2	4	4	4	2	1	4	4	1	6	4	4	32	1	9	5	4	4	2
450	2	2	2	1	3	1	2	1	1	1	1	1	4	1	1	1	1	7	2	5	1	1	3	1	5	2	1	1	5	2	6	2	6	36	1	9	8	2	3	2
451	5	3	3	2	1	1	5	1	4	1	2	6	1	1	4	1	1	6	3	5	2	3	4	3	5	1	2	4	5	2	5	3	6	30	1	8	8	2	2	1
452	5	6	4	4	5	4	6	4	5	3	3	5	4	1	5	2	2	5	2	4	1	1	4	2	5	1	1	3	5	1	6	2	6	33	1	8	10	2	3	2
453	3	3	3	3	3	3	3	3	3	3	2	2	4	2	3	2	2	7	2	5	2	2	5	3	4	3	2	2	4	2	6	2	6	32	2	9	10	2	2	2
454	3	5	5	1	5	1	3	4	4	7	2	4	6	6	1	7	2	7	3	7	1	2	5	4	7	1	3	4	5	2	7	2	7	24	2	8	2	3	4	2
455	5	7	5	4	1	2	6	1	7	1	1	6	2	1	5	1	1	6	2	5	1	1	3	2	4	1	1	2	6	1	6	2	6	27	2	8	5	4	5	2
456	3	3	4	4	3	3	4	1	2	1	1	2	3	1	2	1	3	7	3	7	1	1	4	2	5	1	1	3	6	2	6	2	7	37	2	8	3	2	3	2
457	5	3	2	3	4	5	4	3	4	5	4	3	3	5	5	3	2	5	5	4	2	1	3	2	5	4	1	2	5	1	6	3	5	26	1	8	4	3	2	3
458	5	4	5	5	3	4	5	4	3	4	6	5	4	7	4	1	3	6	4	6	2	2	5	4	5	3	4	4	5	3	5	4	6	34	2	9	9	2	4	3
459	5	3	2	3	5	4	7	4	3	3	4	7	3	3	7	2	4	7	2	6	1	1	2	2	7	1	1	4	7	1	6	4	6	43	2	9	14	2	2	4
460	1	1	4	3	2	4	3	3	3	4	3	4	2	1	1	1	3	6	3	4	2	2	2	1	5	1	1	2	5	1	6	2	5	48	1	9	23	1	2	3
461	5	4	3	3	3	2	5	1	2	2	4	3	3	2	3	3	2	5	4	5	1	2	4	2	6	1	1	2	6	2	6	2	6	31	1	9	8	2	2	2
462	6	5	6	4	2	5	6	5	4	5	3	5	6	2	5	2	5	7	4	6	2	4	5	5	5	3	3	4	5	3	7	3	6	25	2	8	1	2	4	3
463	2	1	5	1	1	1	2	1	3	2	1	1	5	1	1	1	1	6	1	4	1	1	3	2	4	1	1	1	5	1	6	1	5	26	1	9	4	2	2	3
464	3	3	5	2	4	2	5	1	2	3	5	2	5	2	3	1	2	6	4	6	1	1	3	1	7	1	2	4	5	1	5	3	6	23	1	9	1	3	3	2
465	5	5	1	1	1	1	6	1	5	1	3	5	4	1	5	1	1	5	2	6	1	1	2	2	5	1	2	4	4	1	6	3	6	29	1	8	6	4	2	2
466	7	4	2	3	2	3	6	5	3	1	2	5	2	2	6	5	2	4	3	3	2	2	4	4	4	2	1	4	4	1	4	4	4	25	1	8	3	2	2	4
467	5	6	5	3	6	4	6	2	5	2	2	6	2	1	5	1	3	6	3	5	3	2	5	3	4	3	2	3	4	1	6	4	6	41	2	8	16	4	4	3
468	6	1	2	2	2	2	6	3	5	2	2	6	4	1	6	2	2	4	4	4	2	2	3	2	4	1	1	3	3	1	4	2	5	30	1	8	8	2	2	3
469	3	3	5	5	3	4	6	4	1	2	6	2	7	4	3	1	1	4	1	5	2	2	4	3	5	1	3	4	6	2	5	2	7	23	2	8	1	2	4	3
470	5	1	4	1	1	1	5	4	3	2	2	3	4	1	1	1	3	4	4	6	2	1	5	5	4	1	2	4	5	1	6	4	7	24	2	8	2	2	2	3
471	6	1	5	5	7	5	7	3	1	1	1	6	1	1	4	3	5	6	4	5	3	4	4	5	5	3	1	5	4	2	4	4	5	27	1	8	4	2	4	2
472	5	3	4	1	1	1	7	2	2	3	1	7	2	1	1	1	2	7	3	6	1	2	5	4	5	2	1	4	5	2	6	4	6	23	2	8	1	3	2	2
473	3	5	6	2	2	2	6	5	4	6	2	4	6	2	2	2	4	5	3	6	3	3	4	4	6	2	2	3	5	3	6	3	6	22	2	8	1	2	2	3
474	5	6	6	5	6	6	7	6	6	6	3	7	5	3	3	4	4	6	3	5	4	2	4	2	6	4	2	5	6	2	6	4	6	26	1	8	3	4	4	4
475	5	6	7	4	3	3	7	2	5	4	3	6	6	1	5	2	3	7	3	7	2	3	5	4	6	2	2	5	6	2	7	4	6	29	2	8	．	4	4	2
476	2	1	2	3	2	1	2	3	3	2	2	1	1	3	3	5	1	4	3	4	1	1	1	1	5	1	1	1	4	1	4	2	5	29	1	8	6	2	2	2
477	6	4	1	1	2	1	7	2	1	1	1	7	1	1	6	1	1	3	2	3	1	1	3	1	4	1	1	2	3	1	3	1	4	39	1	8	5	3	3	2
478	2	5	1	1	2	2	5	2	2	1	1	5	2	1	2	1	1	7	3	4	1	1	3	2	5	2	1	4	3	1	5	3	6	25	2	8	3	2	2	2
479	6	5	7	4	7	5	7	5	6	5	4	5	3	1	4	1	4	4	4	6	3	1	5	4	6	3	1	3	6	1	6	4	6	24	2	8	2	2	4	4
480	5	5	4	3	3	3	5	5	3	4	3	3	3	4	3	5	3	5	4	5	2	2	4	3	5	3	1	3	5	1	5	3	6	24	1	9	2	2	3	2
481	6	2	7	3	7	3	7	7	5	6	7	7	7	6	4	1	5	5	2	7	4	4	5	5	6	5	1	5	6	5	6	4	7	23	2	9	1	4	4	5
482	5	3	6	2	2	1	5	2	2	.	5	3	5	1	2	1	4	6	3	5	3	1	5	5	5	2	1	4	4	1	5	4	5	28	2	9	4	2	3	2
483	5	6	7	4	6	4	6	7	7	7	7	6	7	4	6	1	5	7	5	7	4	5	4	4	7	4	4	4	7	5	7	4	7	24	1	9	1	4	4	3
484	5	2	2	2	3	2	6	5	4	2	2	5	1	2	5	2	2	4	3	5	3	1	3	3	6	2	2	4	5	2	5	4	5	25	2	9	3	4	4	2
485	6	3	3	3	2	2	5	4	3	1	2	6	2	3	3	5	2	4	3	4	1	1	2	2	6	1	1	4	5	1	5	2	6	49	1	9	30	4	4	2
486	1	2	2	2	2	2	5	5	2	1	2	3	3	5	2	2	2	5	4	4	3	2	4	3	5	2	2	3	5	2	5	4	4	54	2	9	26	1	1	1
487	2	2	3	1	1	1	5	2	3	2	1	1	1	1	2	1	1	7	2	5	1	1	4	3	5	1	3	1	5	1	6	3	7	28	1	9	5	2	2	2
488	6	3	1	2	2	1	5	3	3	1	1	5	1	1	6	2	1	6	2	4	1	1	3	1	5	1	1	2	4	1	4	2	5	47	2	9	25	5	2	2
489	6	5	2	2	2	2	7	1	1	1	4	5	1	2	3	2	1	4	3	4	2	1	5	4	5	2	1	5	4	1	4	5	6	26	1	9	4	5	3	2
490	5	7	5	4	6	3	6	4	3	3	3	6	3	4	3	2	2	7	2	4	2	1	2	3	5	2	2	3	4	1	5	4	6	28	1	9	6	5	4	3
491	3	6	4	4	5	5	4	4	5	2	3	4	3	3	3	1	2	5	3	5	1	1	4	3	5	2	1	2	4	1	5	2	6	34	2	9	8	5	4	3
492	4	4	2	2	2	2	4	1	3	1	1	1	1	1	2	1	1	5	1	4	1	1	2	1	4	1	1	1	3	1	4	1	4	27	2	8	5	2	2	1
493	4	4	2	1	1	2	7	1	3	1	1	5	2	2	2	1	1	6	2	4	1	1	5	2	4	1	1	2	5	1	5	4	5	38	2	8	10	5	4	2
494	5	6	6	5	6	6	7	6	7	6	6	6	6	3	4	2	5	7	4	7	3	4	4	4	7	3	3	5	6	4	7	5	6	25	2	8	3	2	2	3
495	3	3	5	3	3	3	3	3	3	5	3	3	6	3	3	3	1	6	5	7	1	1	2	5	7	1	1	2	4	3	5	1	7	31	1	9	4	3	4	3
496	3	3	3	2	2	3	2	2	2	2	1	1	1	1	1	1	2	7	3	5	1	2	3	3	5	1	1	1	5	3	7	1	5	25	2	8	4	2	2	2
497	1	1	1	1	1	1	1	1	1	1	1	1	1	1	1	1	2	7	2	5	2	1	4	4	5	3	2	3	5	1	6	1	5	26	2	8	4	2	2	2
498	4	7	2	1	6	2	3	5	2	1	5	4	1	6	4	1	2	5	4	5	1	1	1	3	5	1	2	4	5	3	5	3	5	25	1	9	2	3	2	3
499	2	4	2	2	4	2	6	5	3	1	2	5	2	1	2	1	3	5	2	3	2	2	1	4	5	2	2	4	4	1	5	2	4	39	2	8	16	4	2	1
500	4	3	3	3	3	3	5	4	4	3	5	4	3	5	3	3	4	5	4	4	1	1	5	3	5	2	1	2	4	1	6	4	5	27	2	8	5	2	2	3
501	1	1	1	1	1	1	1	1	1	1	1	1	1	1	1	1	1	7	2	4	1	1	3	1	5	1	1	2	5	1	5	1	6	26	1	9	3	2	2	2
502	5	1	6	1	1	1	4	5	4	5	1	1	7	1	4	1	3	5	4	5	3	3	3	2	5	3	1	4	5	1	5	3	5	25	1	9	4	2	2	3
503	5	2	1	1	1	1	6	3	2	1	2	5	2	1	5	1	2	4	3	3	1	2	4	3	3	1	1	2	3	1	4	2	4	33	1	8	8	2	1	1
504	7	2	2	3	2	3	6	7	3	3	2	4	5	1	7	2	2	6	5	7	4	4	4	4	6	4	4	4	6	2	7	5	6	24	2	8	2	2	2	2
505	5	1	2	4	3	4	4	1	1	1	1	1	1	1	1	1	1	5	3	6	1	1	4	5	5	3	3	3	5	1	5	5	6	24	2	9	2	2	2	1
506	5	6	7	7	5	6	5	6	5	5	6	5	6	6	5	5	4	5	4	5	4	4	4	5	5	4	4	4	6	2	6	4	5	30	1	9	7	．	．	．
507	3	1	4	1	1	1	3	1	1	1	1	1	1	1	2	1	1	6	3	4	1	1	4	5	6	3	1	1	4	1	5	2	6	24	2	9	1	2	2	2
508	4	3	3	1	3	2	3	5	3	3	3	2	2	5	3	3	1	6	2	5	2	1	2	3	5	2	2	2	6	1	6	2	6	33	1	9	3	2	2	2
509	5	1	2	1	1	3	6	1	1	1	1	1	1	1	5	1	1	6	4	4	1	1	4	1	6	1	2	4	5	1	7	3	6	26	2	8	4	2	2	1
510	1	1	4	1	1	1	1	1	1	1	1	1	1	1	1	1	1	7	1	4	1	1	1	1	7	1	1	1	6	1	7	1	7	26	1	8	5	5	3	2
511	1	4	5	4	4	4	3	1	4	5	4	4	5	1	1	1	1	7	3	6	1	1	3	4	7	1	3	1	6	3	5	1	7	31	1	9	5	3	4	2
512	1	1	1	1	1	1	4	4	1	1	1	1	1	1	1	1	1	5	2	3	1	1	2	1	5	1	1	2	4	1	4	2	5	38	1	9	8	2	2	2
513	2	3	2	1	1	1	2	1	2	1	1	2	5	1	2	2	1	5	2	3	1	1	4	1	4	1	2	2	4	1	5	3	4	26	2	9	4	2	2	1
514	1	1	1	1	1	1	5	4	3	1	1	4	1	1	1	1	1	4	3	3	1	1	3	1	4	1	1	3	4	1	4	3	4	28	1	9	6	2	2	2
515	5	1	1	1	1	1	5	2	2	1	1	2	1	1	5	1	2	7	3	4	1	2	4	3	5	4	4	5	4	2	6	5	5	24	2	8	2	3	2	2
516	4	1	2	2	1	2	3	3	2	2	3	3	3	2	2	2	2	4	4	4	1	1	4	1	4	1	1	2	4	2	4	2	5	26	2	9	4	2	2	2
517	3	3	3	3	3	3	3	3	3	3	3	3	3	3	3	3	1	7	1	7	1	1	1	1	7	1	1	1	7	1	7	1	7	24	1	9	2	2	1	1
518	5	5	4	4	4	5	6	6	5	6	5	5	5	3	4	4	1	7	2	4	1	1	4	4	5	2	2	3	4	2	4	4	4	24	1	9	1	5	3	3
519	7	7	1	1	7	1	7	7	1	1	1	1	1	1	7	7	1	5	4	6	1	2	1	3	5	1	3	3	5	1	5	3	6	33	1	9	8	2	4	2
520	4	3	1	1	1	3	4	1	1	1	1	1	1	1	1	1	2	7	3	4	1	2	5	3	5	1	1	4	4	1	7	2	5	28	2	8	7	2	2	2
521	2	1	1	3	.	2	3	1	1	1	2	1	1	1	1	1	2	4	3	3	1	1	5	2	3	2	3	4	5	4	6	1	3	24	1	9	1	2	2	3
522	5	2	5	2	2	4	5	7	3	3	2	3	5	2	3	3	1	7	4	5	2	2	4	5	4	2	2	3	4	1	5	3	6	．	．	.	．	．	．	．
523	1	5	4	2	1	4	3	2	6	4	4	1	4	1	1	1	4	6	3	5	1	2	1	1	5	1	2	1	6	2	6	1	5	34	1	9	4	4	4	3
524	3	2	3	4	3	3	3	3	3	2	3	3	2	2	2	2	1	6	3	5	1	1	3	2	5	1	1	1	5	1	5	3	6	42	1	9	3	2	4	3
525	4	6	3	2	2	2	2	5	2	1	1	5	5	2	2	1	1	6	1	4	1	1	3	1	4	1	1	3	4	1	5	2	6	25	2	8	3	2	2	1
526	1	2	2	2	2	2	5	4	3	3	2	2	2	2	1	2	1	5	2	6	1	1	2	1	4	1	1	1	5	1	5	1	5	28	1	8	6	3	3	3
527	5	5	5	3	4	2	5	3	5	2	2	4	3	1	1	1	2	6	4	6	1	1	4	4	6	2	1	4	5	2	5	2	6	27	1	8	6	2	4	2
528	5	.	.	1	1	1	5	1	5	4	1	5	3	1	2	1	4	6	1	4	1	1	2	1	5	1	2	2	5	1	5	2	6	29	2	9	4	2	3	2
529	6	4	4	6	5	3	7	7	7	3	2	7	7	2	7	2	5	7	5	5	2	5	5	5	5	2	5	5	7	3	7	5	7	27	2	8	5	4	4	2
530	3	1	2	2	3	3	5	5	3	4	2	3	4	2	5	2	1	5	3	4	2	1	3	1	5	2	2	3	4	1	4	3	5	24	1	9	2	2	2	2
531	4	3	3	3	3	3	3	2	2	2	2	2	2	2	2	3	2	7	2	5	1	1	4	1	6	3	3	3	5	1	4	2	5	24	2	9	2	2	2	2
532	1	1	4	1	1	1	4	1	1	4	1	1	1	1	1	1	2	7	2	5	1	1	5	2	4	1	1	2	5	1	7	2	7	25	2	9	3	2	2	2
533	4	3	3	4	3	2	3	4	2	2	2	2	2	2	3	1	1	6	2	4	1	1	2	1	5	1	1	2	4	1	6	2	5	27	2	8	4	2	2	2
534	5	2	2	2	2	2	5	1	2	2	1	3	2	1	2	1	2	4	2	3	2	1	4	3	4	1	2	4	4	1	4	4	4	29	2	8	8	2	2	2
535	1	1	1	1	1	1	3	1	1	1	1	1	3	1	1	1	1	6	1	4	1	1	2	1	4	1	1	1	4	1	5	2	5	25	1	9	3	2	2	1
536	5	2	2	1	1	1	5	2	1	2	2	2	2	2	2	2	3	5	4	4	3	2	3	3	5	3	2	3	5	1	4	3	6	29	1	9	7	2	3	3
537	4	1	1	1	1	1	5	5	1	1	1	1	1	1	1	1	1	3	3	3	1	1	2	2	3	1	3	3	3	1	3	3	5	23	1	9	2	2	2	2
538	4	1	2	3	2	3	6	6	3	4	2	4	1	6	4	4	2	7	3	7	2	1	3	3	6	2	3	2	6	2	6	2	5	26	2	8	2	5	5	3
539	5	4	3	2	2	2	5	2	3	4	2	3	3	2	4	1	3	4	3	4	1	1	5	2	4	1	1	2	3	1	4	2	4	27	1	8	5	2	4	2
540	6	7	7	2	5	5	7	6	5	7	2	4	5	6	4	1	2	7	2	5	1	2	4	3	4	2	3	3	3	3	5	2	6	25	1	8	3	3	2	2
541	6	1	3	2	1	2	6	1	1	1	1	5	6	1	6	1	2	6	3	6	1	1	5	3	5	3	1	1	6	1	7	2	5	25	1	9	3	1	1	2
542	5	3	3	2	1	2	2	1	1	1	2	1	1	1	1	1	2	6	4	5	1	1	3	2	5	2	1	3	6	1	6	2	6	23	2	8	1	1	2	2
543	5	4	5	3	2	2	5	5	4	5	1	2	5	1	4	1	2	7	2	4	2	2	3	2	5	1	1	4	5	1	5	3	5	24	2	9	1	2	2	2
544	4	3	3	2	1	4	5	5	4	3	1	1	4	4	1	5	1	3	1	4	2	1	2	2	5	1	1	2	4	1	4	2	6	25	2	9	1	2	2	3
545	1	1	1	1	1	1	1	1	1	1	1	4	1	1	1	1	3	7	3	5	1	1	3	5	6	1	2	3	5	1	5	1	5	34	2	8	8	1	1	2
546	6	5	6	3	3	3	5	3	6	5	1	5	5	1	1	1	4	5	3	5	2	1	5	3	5	3	3	4	5	1	6	3	4	28	2	8	5	2	4	2
547	4	5	4	2	2	2	3	3	3	4	3	3	3	3	3	3	1	7	3	5	1	1	3	2	7	1	1	2	6	1	6	2	5	22	2	9	1	1	2	2
548	1	1	1	1	1	1	1	1	1	1	1	1	1	1	1	1	1	5	3	4	1	1	2	3	5	1	1	1	4	1	5	3	4	26	1	9	4	2	2	2
549	3	3	3	5	2	4	3	5	3	2	5	5	2	3	3	4	1	4	4	5	1	1	3	3	5	2	1	1	4	1	4	4	5	26	1	8	3	．	．	．
550	2	2	2	2	2	2	4	2	2	3	2	4	3	2	4	1	2	7	2	6	1	1	4	1	5	1	1	1	6	1	7	2	6	32	2	9	10	2	3	2
551	5	2	3	2	5	2	5	6	3	2	2	5	5	5	3	3	3	7	4	6	3	1	4	2	5	2	1	3	4	1	5	2	6	24	2	8	2	2	2	2
552	6	4	.	3	5	3	5	4	3	3	3	6	5	2	6	2	2	6	3	4	2	2	3	4	4	1	1	4	5	1	6	3	6	30	2	9	2	2	4	2
553	7	2	5	4	1	7	6	1	2	2	2	6	3	1	5	6	3	4	4	5	2	1	4	2	4	2	1	4	4	1	4	3	5	26	1	9	4	2	2	2
554	5	4	3	3	3	3	5	5	4	3	2	3	3	3	4	2	2	4	2	4	2	1	4	3	4	1	1	2	4	1	4	3	5	25	1	9	3	2	2	2
555	5	5	5	3	4	5	7	3	6	3	6	6	2	4	7	3	3	6	5	4	3	1	5	5	7	4	4	4	4	1	5	5	6	32	1	9	6	3	4	3
556	2	1	2	1	1	1	3	1	1	1	2	1	4	1	2	1	1	7	1	6	1	1	5	4	4	1	1	1	5	1	6	2	6	24	2	9	2	2	2	2
557	5	7	5	5	1	4	7	1	4	3	7	1	4	1	2	1	3	5	3	3	3	4	5	3	4	3	1	3	4	2	5	3	5	27	1	8	5	2	3	2
558	7	4	3	4	4	4	5	4	2	4	1	3	4	2	4	2	3	5	3	4	2	2	4	2	4	2	3	3	5	2	6	4	6	27	2	8	4	2	2	2
559	7	2	4	4	3	3	7	4	3	2	4	5	4	4	4	4	3	5	3	5	1	1	4	4	5	3	1	3	4	1	7	4	7	24	2	9	1	3	3	3
560	5	1	3	5	3	4	5	3	3	2	3	2	2	2	4	3	3	5	2	5	2	2	2	3	4	3	1	4	4	2	5	4	5	23	2	9	2	2	1	3
561	5	6	3	3	5	3	4	1	2	4	3	4	2	1	2	1	2	5	2	4	1	1	2	1	6	1	1	2	5	1	6	2	6	32	1	8	5	4	2	2
562	5	2	4	3	2	2	3	3	2	3	3	4	4	3	4	2	2	5	3	4	4	2	3	2	4	1	1	2	4	2	4	4	4	28	1	8	5	2	2	2
563	2	1	1	1	1	1	2	1	1	1	1	1	1	1	1	1	1	3	2	3	1	1	5	1	3	1	2	2	3	1	4	2	4	27	1	9	6	1	1	1
564	7	7	7	7	7	7	7	7	5	1	1	5	1	1	1	1	4	7	5	3	1	1	5	5	7	1	3	4	6	1	7	5	3	29	2	8	7	5	5	3
565	5	7	6	6	7	4	7	5	7	5	5	6	5	5	6	4	2	5	2	5	2	2	4	2	5	2	1	3	5	2	5	4	6	39	1	9	9	4	4	3
566	4	4	2	5	5	4	5	5	5	2	1	5	4	1	6	5	1	6	1	5	1	1	5	1	3	1	1	3	3	1	4	2	4	27	1	8	5	2	2	3
567	5	6	4	2	5	2	5	2	3	1	1	4	3	2	5	1	1	7	1	5	1	1	3	2	6	1	2	1	5	1	7	1	6	27	1	9	6	3	3	3
568	7	1	1	1	1	2	7	6	1	1	1	7	2	1	7	2	4	7	4	7	4	1	5	5	6	4	3	4	7	2	7	5	4	34	2	8	13	2	4	2
569	2	4	3	3	3	4	5	5	4	2	1	3	5	3	1	2	2	7	2	4	2	2	3	2	4	2	2	2	5	1	6	2	5	43	1	9	21	2	3	3
570	4	3	4	4	4	3	3	3	3	3	3	3	3	3	3	3	1	7	1	7	1	1	1	1	7	1	1	1	7	1	7	1	7	36	1	9	9	2	3	2
571	6	5	3	6	4	7	7	7	6	1	1	1	6	2	2	1	4	7	5	5	5	3	5	1	6	5	5	5	5	1	7	4	6	26	2	8	3	2	2	4
572	2	2	7	7	5	6	4	5	5	4	7	2	6	5	2	2	5	6	5	6	5	1	5	5	7	5	1	5	7	2	6	5	7	22	2	8	1	2	4	5
573	2	1	1	2	2	2	3	3	1	1	2	2	1	1	2	1	1	5	2	4	1	1	2	1	5	1	1	2	4	1	6	2	6	41	2	9	20	1	1	2
574	1	1	7	1	5	1	2	5	3	5	2	1	6	2	1	1	4	7	3	6	2	4	5	5	7	2	3	5	7	4	7	3	7	23	2	9	1	1	2	1
575	2	1	1	2	1	1	2	3	2	1	2	2	1	1	2	1	1	6	3	6	2	2	2	1	4	2	1	2	4	1	4	2	5	39	1	8	8	1	2	2
576	1	2	2	2	4	2	6	3	5	1	3	5	1	1	5	1	1	7	2	4	2	2	2	2	5	2	2	2	5	1	5	3	5	28	2	9	5	2	2	2
577	5	2	2	2	2	2	5	4	2	1	2	3	1	2	1	1	1	6	1	3	1	1	2	1	5	1	1	2	3	1	4	1	5	30	1	9	10	2	2	1
578	4	3	2	4	2	4	2	2	1	1	4	4	1	4	1	2	2	3	2	5	1	1	3	2	4	1	1	1	3	1	4	1	3	27	1	9	5	1	2	2
579	5	6	2	4	5	2	5	2	2	2	5	5	2	3	5	2	1	6	2	4	1	1	4	1	6	1	1	3	4	1	5	2	7	22	1	9	1	．	．	．
580	5	5	7	1	6	1	5	5	5	4	1	5	5	4	3	2	4	5	3	4	1	2	5	4	6	3	3	3	7	4	5	4	4	24	1	9	3	1	4	2
581	2	5	4	2	3	3	3	3	5	2	3	4	6	3	3	5	1	6	2	5	1	1	2	1	5	1	1	2	5	1	5	3	6	22	1	9	0	2	3	1
582	4	1	4	1	1	1	4	1	2	2	1	2	1	1	1	1	1	7	1	6	1	1	2	2	5	1	1	2	5	1	6	1	7	23	2	8	1	2	2	2
583	1	1	5	3	1	2	2	2	2	2	1	1	5	1	1	1	3	7	3	4	1	3	4	2	5	1	2	1	5	1	7	3	5	34	2	8	12	2	2	2
584	4	5	3	2	5	6	4	1	5	2	1	2	3	1	2	4	3	6	1	4	2	1	4	3	6	2	1	2	4	1	4	3	5	27	1	8	5	4	2	5
585	3	3	4	4	3	4	4	4	3	3	3	3	4	3	3	3	3	7	1	7	1	3	4	4	7	1	1	1	5	3	7	2	6	26	2	9	2	2	3	3
586	1	4	3	1	1	2	2	2	2	2	1	1	2	1	1	1	1	7	3	5	1	1	3	2	6	1	1	2	5	1	7	2	6	44	1	9	7	2	2	2
587	2	2	2	2	2	2	4	2	3	1	2	3	3	2	3	2	1	5	2	4	1	1	3	1	5	1	1	3	4	1	5	2	5	27	2	9	4	2	2	2
588	4	2	2	1	1	1	3	2	2	1	1	2	3	1	1	1	1	5	2	5	1	1	2	1	5	1	1	1	6	1	4	1	6	27	1	8	1	2	2	1
589	7	7	7	7	7	7	7	7	7	1	5	7	7	1	7	1	1	6	3	3	1	1	1	1	7	1	1	5	5	1	7	3	7	36	1	9	13	5	3	2
590	7	7	4	4	3	3	5	3	5	3	1	1	1	1	1	1	2	5	3	3	1	1	3	2	4	1	1	3	4	5	4	3	6	37	2	9	8	2	2	2
591	5	6	5	6	4	6	5	5	4	4	4	4	4	4	3	2	3	6	2	4	3	2	4	4	4	4	1	4	4	1	4	4	4	30	1	9	8	5	5	2
592	5	2	2	1	1	2	2	2	3	1	1	1	1	1	1	2	1	6	3	4	1	1	4	1	4	1	1	1	5	1	7	2	6	25	2	9	2	2	1	2
593	4	4	4	5	3	2	5	3	2	2	5	2	2	5	.	2	3	6	.	5	3	2	5	5	5	3	3	4	5	1	6	5	5	25	2	9	2	2	2	3
594	6	3	3	2	5	5	6	7	5	2	2	7	5	5	6	1	3	4	3	4	1	1	5	4	5	2	1	4	4	1	4	5	5	25	2	8	1	2	5	2
595	1	1	1	1	1	1	1	1	1	1	1	1	1	1	1	1	1	6	2	4	1	1	2	1	4	1	1	1	3	1	4	1	4	26	2	9	4	1	1	1
596	5	4	3	2	1	2	4	4	3	3	3	3	4	3	3	1	1	5	2	5	1	1	4	1	6	1	1	3	5	1	6	3	6	24	2	9	2	2	2	2
597	1	1	6	1	1	1	7	7	1	1	1	5	5	1	1	1	2	7	3	7	2	2	4	2	6	1	2	3	7	1	7	3	7	25	1	8	3	4	5	2
598	3	2	1	1	1	1	2	3	2	1	1	2	1	1	2	1	2	4	3	4	2	1	2	2	5	1	1	2	4	1	5	1	5	24	2	8	2	2	2	2
599	4	4	3	3	3	4	4	4	4	3	4	3	3	3	3	3	3	6	2	6	2	2	2	2	6	2	2	3	6	2	6	2	6	47	1	9	12	2	3	3
600	2	1	1	1	1	2	4	2	1	1	1	1	1	1	2	1	1	5	3	4	1	2	4	4	4	1	1	2	3	1	3	3	5	23	2	8	1	1	1	1
601	5	2	3	3	3	3	4	4	3	1	3	3	1	3	3	2	1	5	3	6	1	1	3	1	4	2	1	4	4	1	4	3	7	24	2	8	2	2	2	2
602	4	2	3	2	1	2	5	2	4	3	1	2	2	1	3	1	3	6	3	6	1	1	4	2	6	1	1	2	5	1	7	4	6	25	2	8	3	2	2	2
603	5	3	5	2	4	3	5	3	3	5	3	4	5	2	5	1	2	6	2	4	1	1	4	3	6	1	3	2	5	1	5	2	6	23	2	8	1	2	2	2
604	5	3	4	2	2	1	3	2	2	2	3	2	5	2	2	1	3	5	3	6	1	2	4	4	5	2	2	3	5	3	5	2	7	33	2	9	4	3	2	2
605	5	1	1	1	1	1	5	3	1	1	2	4	1	1	5	3	1	5	3	3	1	1	4	3	4	3	1	4	4	1	4	4	4	28	2	8	6	2	1	1
606	5	4	4	2	2	2	5	4	3	3	2	3	4	1	2	1	2	7	4	4	1	2	5	2	5	1	2	4	5	1	7	4	5	28	2	9	5	3	3	3
607	2	5	6	1	1	2	2	2	3	6	1	2	4	1	1	2	1	6	3	6	3	2	3	4	5	3	2	3	5	1	6	2	5	27	1	9	6	2	3	2
608	5	4	5	5	4	3	6	6	3	2	4	3	2	2	5	6	3	5	3	5	3	1	3	2	6	1	2	3	4	1	6	3	5	26	1	8	4	2	1	2
609	5	3	5	4	4	3	5	6	5	3	3	5	5	3	5	3	2	5	4	4	2	3	2	2	6	1	2	2	6	2	6	4	5	30	1	9	3	2	3	2
610	5	2	2	2	3	2	5	2	3	1	3	2	3	1	2	2	2	6	1	5	1	1	4	2	6	1	1	2	4	1	6	1	6	28	1	9	5	2	4	2
611	4	4	4	4	4	4	4	4	4	4	4	4	4	4	4	4	5	3	5	7	5	5	5	5	3	5	5	5	3	5	6	5	6	27	2	8	5	5	5	4
612	3	3	4	3	3	3	6	3	2	4	2	2	2	2	2	2	1	6	3	4	2	2	4	2	6	1	3	2	5	2	6	2	5	26	2	8	4	2	2	1
613	6	1	3	1	2	2	6	7	3	3	1	4	2	1	1	1	1	6	4	5	2	4	3	4	6	1	2	4	5	1	5	2	4	30	1	9	9	2	2	2
614	5	1	1	2	4	2	6	2	1	1	1	4	1	1	1	1	1	4	2	3	2	2	5	2	4	2	2	4	5	1	5	3	4	30	1	9	7	2	3	1
615	5	2	5	5	3	4	5	5	4	5	4	4	5	5	3	2	3	6	2	6	3	3	4	4	5	3	2	3	6	2	6	3	5	25	1	9	2	3	3	2
616	7	3	1	1	1	1	6	6	1	1	6	5	1	2	5	1	1	4	3	4	3	1	2	1	4	1	1	2	3	1	4	3	4	35	1	8	10	3	1	2
617	2	1	1	1	1	2	3	2	2	1	2	3	2	2	2	2	1	5	2	5	1	1	2	2	6	1	1	2	6	1	6	2	6	23	1	8	1	2	2	2
618	3	1	4	1	1	1	3	1	1	1	1	1	3	1	1	1	2	5	1	6	1	1	5	2	5	1	1	1	5	2	6	2	5	23	2	9	1	1	1	1
619	3	1	2	2	1	1	4	1	1	1	1	1	1	1	1	1	2	5	3	4	1	2	3	1	7	1	1	3	4	1	5	2	4	27	2	8	6	1	1	1
620	5	2	4	3	1	2	5	1	1	1	2	1	1	2	3	2	2	5	2	5	1	1	2	1	4	2	2	3	4	1	4	3	6	22	2	8	1	2	2	2
621	5	4	3	1	2	1	6	1	2	2	1	4	4	1	2	1	2	5	3	5	1	1	4	4	5	1	1	3	4	2	6	3	6	23	2	9	1	2	2	1
622	7	7	7	7	7	7	7	5	5	5	7	6	4	1	6	1	4	7	4	4	4	4	4	5	6	2	2	4	6	3	7	3	5	31	1	9	10	4	4	3
623	5	6	6	5	6	5	6	6	6	5	4	5	5	3	4	3	4	7	3	5	1	2	4	4	6	4	4	3	6	3	7	4	7	28	2	8	7	3	3	2
624	5	1	4	3	2	3	6	2	5	3	1	5	2	2	3	2	2	6	4	5	4	2	5	3	6	4	3	3	6	1	6	2	6	28	1	9	3	2	2	2
625	4	7	5	1	4	1	1	1	1	5	5	1	5	1	1	1	3	6	3	5	1	1	3	3	6	3	1	1	5	1	6	2	6	23	1	9	1	4	5	3
626	4	1	2	2	2	2	5	2	4	3	2	4	3	2	3	2	2	7	2	5	1	2	3	1	5	1	1	2	5	1	7	3	5	23	2	8	1	2	3	2
627	5	4	2	2	4	3	4	1	2	1	1	2	1	1	1	1	1	7	1	5	1	1	3	1	5	2	1	3	5	1	5	2	6	24	2	9	2	3	3	2
628	5	5	3	3	4	3	5	5	4	4	3	3	2	4	5	4	1	6	2	5	1	1	2	2	6	1	2	3	4	1	6	4	6	24	1	9	1	3	4	2
629	5	5	5	4	3	4	6	3	5	5	2	5	5	1	5	3	2	7	3	6	2	2	4	4	6	2	2	3	7	2	7	3	6	23	2	8	1	5	4	2
630	5	3	3	3	2	3	5	4	3	3	3	5	3	3	4	2	2	6	3	5	2	2	4	1	6	3	3	3	5	1	6	3	5	36	1	9	4	2	2	2
631	4	5	4	3	5	4	7	5	5	3	1	5	3	1	5	1	3	7	2	6	2	3	4	2	5	2	2	2	6	2	6	4	5	29	2	9	6	5	3	3
632	6	1	4	2	3	1	6	4	3	1	1	6	1	1	7	1	3	5	3	5	1	2	4	2	6	2	1	4	5	3	6	4	5	46	1	8	18	2	4	2
633	5	1	1	2	2	1	5	4	1	1	1	4	5	2	5	3	1	4	1	4	1	1	1	1	3	1	1	4	4	1	3	2	5	25	2	8	3	2	2	1
634	5	3	2	1	4	1	5	2	3	1	1	3	1	1	5	1	1	6	3	6	1	1	3	3	5	1	1	3	5	1	.	4	5	26	2	9	5	2	2	2
635	5	4	4	2	1	3	5	4	3	2	2	5	3	1	3	1	1	6	2	7	1	2	4	2	5	1	2	2	5	2	7	2	6	25	2	9	2	2	2	3
636	5	5	4	3	3	2	5	4	3	3	4	4	2	2	2	2	1	6	3	5	1	1	2	2	5	2	2	2	4	1	6	2	7	24	2	8	2	2	2	1
637	4	4	3	3	3	2	5	2	3	3	1	2	2	1	2	1	1	6	2	7	1	1	1	1	5	1	.	2	.	3	6	2	6	24	2	9	2	3	3	3
638	1	4	4	1	2	1	2	4	2	6	4	1	5	3	2	4	1	4	2	6	1	1	3	2	4	2	2	1	4	1	4	1	6	28	1	9	5	2	4	2
639	5	1	1	1	1	1	4	1	1	1	1	1	2	1	4	1	1	6	1	3	1	1	1	1	4	1	1	2	3	1	5	2	5	35	1	8	12	2	2	1
640	7	6	4	3	4	4	7	1	7	3	4	6	4	2	5	4	1	6	3	7	3	1	4	1	6	4	1	2	5	1	6	5	6	34	1	9	6	5	4	3
641	4	5	2	1	3	1	5	2	1	3	1	4	3	1	2	2	2	6	2	5	2	3	5	3	6	3	1	2	6	1	7	4	5	26	2	8	4	2	3	1
642	5	5	5	4	4	2	5	4	3	5	4	4	5	1	1	1	3	5	2	3	1	2	2	1	6	3	1	2	5	1	5	2	6	29	2	9	8	2	4	2
643	2	5	5	4	3	2	3	4	4	4	2	5	6	2	2	2	1	6	4	3	2	1	2	2	5	2	2	2	4	1	6	2	5	27	1	9	5	．	．	．
644	5	4	7	3	5	3	4	3	4	3	6	5	6	1	2	3	3	7	4	6	2	3	4	3	6	3	3	4	6	3	6	4	6	30	1	9	8	3	4	2
645	5	4	5	5	6	6	7	5	3	2	3	6	3	2	5	2	5	4	3	5	2	3	5	5	5	2	1	5	4	4	6	4	6	27	2	8	5	2	3	2
646	3	6	6	3	4	3	5	5	5	5	5	4	5	3	3	1	5	3	4	5	2	2	5	5	6	3	1	1	6	2	5	3	7	27	2	9	6	3	2	2
647	1	1	2	2	2	1	1	2	2	2	1	1	1	1	1	1	2	6	2	7	2	1	3	2	6	2	1	1	7	1	7	1	7	24	2	8	2	2	2	2
648	3	3	4	2	2	2	4	2	3	3	2	3	4	3	4	2	1	7	2	6	1	1	4	4	6	1	1	3	4	1	7	3	7	24	2	8	2	2	3	2
649	5	1	4	2	1	1	2	1	1	1	1	1	1	1	1	1	1	6	1	6	1	1	3	1	4	1	1	1	5	1	7	1	5	25	2	9	4	1	3	2
650	5	3	2	2	5	2	5	3	2	1	2	4	5	2	5	2	3	7	2	4	1	1	5	2	4	1	1	2	5	2	4	1	4	28	2	8	6	4	4	2
651	6	5	7	2	7	4	6	4	7	7	5	6	6	1	6	1	4	6	4	7	4	4	5	5	6	4	4	5	6	3	7	5	6	24	2	8	1	3	5	2
652	5	7	5	3	6	3	7	3	5	4	2	6	6	1	5	1	2	6	3	5	1	1	4	3	6	1	1	4	5	1	5	3	6	26	2	8	4	2	4	2
653	4	6	6	4	5	5	5	5	6	6	4	4	4	5	4	3	3	5	3	5	3	2	5	4	5	4	2	3	5	1	6	3	6	29	2	8	6	5	4	4
654	6	1	1	1	1	1	6	2	1	1	1	4	1	1	7	4	1	5	2	3	1	1	4	4	5	3	3	3	4	1	5	4	5	29	2	8	6	2	2	2
655	1	1	2	1	1	2	4	1	1	1	1	2	1	1	2	1	1	6	2	4	1	1	4	2	5	1	1	2	3	1	5	4	5	34	2	9	4	2	4	2
656	4	3	3	1	2	3	5	3	2	2	1	2	1	1	1	1	2	6	3	5	1	2	3	4	5	1	1	2	5	2	7	1	6	32	2	8	12	2	2	2
657	5	4	4	3	4	4	6	5	4	2	3	5	4	1	5	4	4	6	4	6	4	3	5	5	4	3	2	4	5	3	7	4	7	24	2	9	1	3	4	2
658	2	5	3	3	5	2	4	1	2	1	1	3	2	1	2	1	3	5	3	4	1	1	3	1	4	1	1	3	4	1	6	1	5	25	2	9	2	2	2	1
659	4	4	4	4	4	4	5	4	3	3	6	4	3	3	3	3	3	6	1	7	1	1	4	4	4	4	3	1	5	1	5	1	7	23	2	9	0	2	2	3
660	4	5	5	4	5	4	6	5	5	5	1	4	4	1	4	1	3	6	3	5	1	1	4	3	7	3	1	4	6	1	6	3	6	27	2	8	5	2	5	4
661	6	1	3	4	2	4	5	4	1	1	2	2	4	5	3	1	2	5	3	5	2	1	2	2	5	2	2	2	5	1	5	3	6	28	2	8	6	．	．	．
662	5	4	3	2	3	3	5	4	4	2	2	5	4	2	5	2	2	7	2	4	1	2	4	3	6	1	1	3	4	1	7	2	7	29	1	9	5	3	3	3
663	7	2	5	2	6	2	7	3	4	1	5	7	2	2	2	1	1	4	3	4	1	1	4	1	6	1	2	4	4	2	6	3	6	27	1	8	5	2	3	2
664	5	3	2	2	5	1	5	1	4	1	1	5	1	1	4	1	1	6	2	5	1	1	5	3	4	1	1	4	4	1	5	4	6	24	2	8	2	3	4	1
665	3	3	3	2	2	2	4	4	3	3	3	3	3	3	2	3	3	6	3	5	1	2	3	3	5	1	1	3	4	2	6	2	6	24	2	8	1	2	2	2
666	5	1	2	2	2	2	5	1	5	1	2	4	2	1	3	2	2	4	4	5	1	2	2	2	4	1	1	4	4	2	5	4	5	29	1	9	6	2	4	2
667	7	1	3	1	1	1	6	4	1	1	1	6	2	1	7	1	2	5	4	5	2	1	4	4	5	1	1	3	5	1	5	4	5	30	2	8	4	2	2	2
668	3	2	2	2	1	2	4	5	3	3	4	2	4	4	3	3	2	5	1	4	1	1	4	1	4	1	2	2	4	1	5	2	5	25	1	9	2	2	2	2
669	3	1	4	3	1	2	2	1	2	1	1	2	2	2	2	2	4	7	3	4	1	3	5	5	5	1	4	4	6	2	7	3	4	28	1	9	5	2	2	2
670	4	3	3	3	6	3	4	4	2	3	2	1	1	2	4	2	2	5	2	4	1	1	2	2	4	1	1	3	4	1	5	2	6	28	2	8	6	2	3	2
671	3	5	1	2	2	2	5	2	1	1	2	6	2	1	3	1	3	5	3	4	2	2	3	4	4	2	2	4	4	1	4	3	5	26	2	8	4	2	2	2
672	.	6	7	4	6	4	6	7	6	6	2	5	7	6	6	2	3	6	4	6	2	1	5	4	6	3	1	4	5	1	5	4	6	24	2	8	2	4	4	2
673	7	7	5	5	4	4	4	4	5	4	4	4	6	5	2	4	2	5	3	5	2	1	2	2	5	1	1	1	4	2	7	1	6	29	1	8	6	3	5	3
674	1	7	4	1	1	2	3	2	2	1	1	1	2	1	1	1	2	7	2	5	1	2	4	1	5	2	1	1	6	1	7	1	6	27	1	9	5	2	4	2
675	3	6	5	3	5	2	5	3	4	3	3	3	5	2	5	3	1	2	4	3	2	1	2	1	3	4	1	3	3	1	2	4	2	49	1	2	28	2	4	.
676	5	1	3	4	1	2	5	4	3	2	3	3	2	3	2	2	1	4	2	3	1	1	2	1	4	2	1	2	4	1	4	2	4	26	1	10	1	2	2	.
677	6	2	2	4	2	4	7	3	4	2	1	6	2	1	6	1	2	3	4	3	2	1	4	4	3	2	1	4	3	1	4	4	3	28	2	7	6	2	1	.
678	.	.	.	.	.	.	.	.	.	.	.	.	.	.	.	.	.	.	.	.	.	.	.	.	.	.	.	.	.	.	.	.	.	52	1	11	30	2	2	.
679	2	2	2	3	2	4	3	3	3	2	2	3	3	2	4	5	2	4	3	3	1	2	4	3	3	1	1	4	3	2	3	3	3	31	1	7	9	2	2	.
680	5	5	4	3	3	2	5	5	3	5	4	5	6	2	4	2	5	4	3	3	3	3	5	5	4	2	1	4	3	1	4	4	3	24	1	2	3	2	4	.
681	6	2	3	2	3	3	5	3	2	1	5	3	1	1	5	1	1	4	2	3	2	1	2	1	4	2	1	1	2	1	2	2	4	31	1	12	.	2	2	.
682	5	5	4	4	5	4	6	4	5	4	4	6	4	4	6	4	1	5	1	4	1	3	3	2	4	1	1	2	4	1	5	3	4	43	1	2	20	4	4	.
683	2	1	1	2	1	2	1	2	1	1	1	1	1	1	1	1	1	5	2	5	2	1	2	1	5	1	1	1	5	1	5	1	1	42	2	1	16	1	1	.
684	6	5	6	3	5	2	6	5	5	2	1	5	3	1	4	4	4	5	2	3	1	1	4	2	3	2	1	2	4	2	5	3	4	33	1	2	12	4	4	.
685	6	7	7	4	4	6	7	4	6	1	7	6	1	1	6	1	4	3	3	2	1	2	5	4	3	1	1	3	2	1	5	3	5	37	1	2	17	2	4	.
686	5	5	5	5	5	6	6	7	5	1	2	5	2	1	1	1	4	4	1	2	4	1	2	3	4	1	5	3	2	1	4	3	4	48	1	2	13	4	2	.
687	5	5	5	4	4	5	4	5	4	3	3	3	5	4	3	3	1	3	2	4	2	3	2	2	4	3	1	3	3	1	3	3	5	35	2	12	14	2	2	.
688	5	5	4	4	4	4	5	4	4	3	3	5	4	3	5	4	3	3	3	3	2	2	1	2	4	2	2	2	4	2	4	3	4	38	1	2	17	4	4	.
689	2	2	2	3	2	3	2	2	2	2	2	2	2	2	2	2	1	3	2	2	2	1	3	1	2	1	2	2	2	2	2	1	2	40	2	1	12	2	2	.
690	5	2	3	2	1	2	6	5	1	2	4	3	2	1	5	1	3	3	3	2	1	2	2	1	3	1	1	2	2	1	4	3	3	42	1	7	13	1	2	.
691	6	6	4	4	5	2	6	1	3	1	1	6	1	1	6	1	1	5	2	2	1	1	4	1	2	1	1	2	2	1	2	2	4	49	1	2	27	2	2	.
692	5	5	5	3	5	3	7	3	5	3	3	5	3	3	4	1	3	2	4	2	1	1	2	2	4	1	1	3	2	1	3	3	4	32	2	2	11	4	4	.
693	5	7	6	4	7	5	5	4	6	5	7	7	7	2	1	1	5	2	5	3	2	5	3	5	4	3	3	3	3	3	3	5	3	55	1	2	35	4	5	.
694	5	3	5	4	4	4	5	4	4	3	4	5	4	2	4	2	3	4	2	3	2	1	4	3	3	2	2	3	3	1	3	3	3	57	1	2,4	35	2	2	.
695	4	3	3	4	4	4	5	5	5	4	4	5	5	4	5	3	3	5	2	3	2	1	3	2	3	1	1	4	3	1	4	3	4	25	1	2	4	2	4	.
696	7	7	4	5	7	5	7	3	6	3	3	7	4	1	7	3	2	4	2	4	1	1	4	3	3	2	2	5	1	1	3	5	4	45	1	2	23	5	4	.
697	5	5	5	3	2	4	7	2	5	5	1	4	5	1	1	1	4	5	2	4	4	3	5	4	4	1	2	4	4	3	5	4	3	22	1	2	1	2	2	.
698	5	4	5	4	4	5	5	4	4	4	4	4	5	3	5	3	3	5	3	2	2	1	4	3	4	2	2	4	4	1	4	3	3	30	1	2	7	2	3	.
699	5	5	5	4	3	4	6	4	5	5	4	4	6	4	6	2	4	3	4	4	3	1	4	4	3	2	3	3	4	1	4	3	4	26	1	7	4	4	4	.
700	7	7	6	4	5	6	6	5	7	3	3	3	4	3	5	3	3	4	2	2	2	2	1	2	3	2	2	2	4	2	4	2	4	57	1	.	37	4	5	.
701	6	4	7	5	4	5	7	4	4	7	4	5	7	4	6	1	5	3	5	5	4	4	5	5	5	3	3	5	5	2	5	5	5	29	1	2	7	2	3	.
702	7	7	2	1	2	1	7	7	7	1	2	7	1	7	7	7	2	2	4	2	1	1	1	1	3	3	1	3	2	1	2	3	4	49	2	5	26	5	5	.
703	2	2	3	2	2	3	1	2	4	3	2	2	6	3	3	3	1	5	1	2	1	2	2	2	5	1	1	2	5	1	5	1	5	53	1	2	31	2	2	.
704	5	4	5	4	5	4	6	5	5	3	4	5	5	3	6	4	3	4	3	3	2	1	5	3	4	2	1	4	4	1	5	4	4	54	1	2	16	2	4	.
705	3	2	3	2	2	3	4	3	3	5	3	3	4	2	3	2	2	4	4	4	2	2	4	2	3	1	2	2	4	1	5	2	4	28	1	5	4	2	2	.
706	4	3	3	4	2	3	3	4	3	3	2	3	3	3	3	4	1	5	2	4	2	1	3	1	3	1	2	1	3	1	4	2	4	39	2	1	14	2	2	.
707	3	2	5	3	5	3	3	1	2	3	2	2	5	1	2	1	2	5	1	2	1	1	3	3	4	1	1	2	3	1	3	2	3	32	1	2	9	2	2	.
708	2	2	5	6	2	4	4	2	2	5	4	2	2	2	1	1	3	2	2	2	2	3	3	2	3	1	1	2	3	1	5	3	4	62	1	2	40	2	4	.
709	5	1	2	4	1	4	6	4	2	2	4	5	3	4	4	4	4	3	3	3	2	2	2	2	3	2	2	2	2	1	3	3	3	46	2	12	24	1	2	.
710	2	2	2	1	1	1	5	1	1	1	1	2	2	1	1	1	2	5	2	2	1	1	4	4	3	1	1	2	3	1	5	1	4	26	1	2,3	4	1	1	.
711	6	5	2	2	2	1	4	4	4	1	1	2	2	1	4	1	1	4	1	1	1	1	3	1	2	1	1	1	1	1	2	1	4	37	1	2,6,11	1	1	1	.
712	3	2	3	3	2	4	6	3	3	3	4	3	4	1	2	1	3	2	2	2	2	1	4	3	3	2	2	4	1	1	1	4	2	28	1	2	7	2	2	.
713	5	1	2	5	2	6	6	3	2	2	2	3	3	3	6	2	1	4	3	1	2	1	4	3	3	1	3	2	2	2	3	4	2	23	1	2	2.5	2	2	.
714	5	1	4	2	3	2	3	4	1	4	1	1	5	3	2	2	1	4	3	2	2	1	4	4	4	1	1	3	2	1	4	2	4	23	1	2	2	1	2	.
715	6	6	6	3	6	6	6	5	6	6	2	2	7	2	2	5	1	5	2	4	1	1	1	1	5	1	1	4	5	1	5	3	3	32	1	2	2	4	5	.
716	6	6	6	5	5	5	7	5	7	7	6	6	6	4	6	5	4	2	4	2	3	3	4	4	4	4	3	4	3	4	4	5	2	33	1	12	7	5	5	.
717	2	4	3	2	3	4	3	3	3	2	2	2	2	2	2	1	1	4	2	2	1	2	3	3	3	2	1	4	3	2	3	2	3	33	2	5	10	2	3	.
718	4	6	6	6	5	6	6	7	6	4	6	5	4	3	6	2	5	2	3	3	4	2	5	4	3	2	2	4	4	3	4	4	3	42	1	2	17	4	4	.
719	5	5	4	4	3	4	5	3	3	3	3	4	3	3	5	3	3	3	2	3	1	1	1	3	4	2	2	2	4	1	4	2	4	45	1	5	16	3	2	.
720	4	7	4	4	4	4	6	4	4	4	3	5	4	3	4	3	1	4	3	2	3	1	5	2	3	3	2	4	4	1	5	4	3	40	1	1	16	4	5	.
721	2	2	2	2	2	2	2	2	2	2	2	2	2	2	2	2	1	3	2	1	2	1	4	3	2	2	2	2	2	1	2	2	2	49	2	1	25	4	2	.
722	2	2	2	2	2	4	2	2	2	2	2	2	4	2	2	2	2	5	3	3	2	1	2	3	3	2	2	1	3	2	3	3	4	39	2	12	15	1	2	.
723	5	4	5	3	4	2	5	3	2	2	1	3	7	1	4	1	2	4	2	5	3	1	2	2	3	2	2	3	3	1	3	1	4	41	1	10	9	2	2	.
724	5	3	2	3	2	2	6	1	2	2	1	5	3	2	6	1	1	4	1	1	1	1	2	1	3	1	1	2	4	1	3	2	2	42	1	13	11	2	2	1
725	1	1	3	1	2	2	6	2	1	1	2	1	1	1	6	1	2	5	2	2	2	1	4	3	4	1	2	3	2	1	4	3	4	54	1	2	30	2	2	2
726	4	4	3	3	2	1	4	3	1	1	1	5	4	2	3	3	1	4	3	5	1	1	2	2	3	2	3	3	2	1	2	4	2	52	2	1	25	2	3	2
727	5	4	4	4	4	4	5	4	4	4	5	4	3	3	4	1	2	3	3	3	2	1	3	2	3	2	2	2	3	1	3	3	3	38	2	2	12	2	3	3
728	7	7	7	3	7	3	6	4	7	7	3	6	6	3	7	3	5	5	5	4	4	4	5	5	5	4	3	3	4	2	5	5	5	36	1	2	14	5	4	3
729	4	1	.	3	3	2	5	2	4	3	2	3	4	3	4	3	2	2	3	2	1	1	4	3	3	2	1	4	1	2	3	2	3	34	1	2	13	2	2	1
730	5	5	5	3	5	3	6	5	5	3	3	7	3	1	5	3	2	2	3	1	1	1	2	2	3	3	1	3	2	1	2	2	3	50	1	2	6	5	4	2
731	7	7	6	5	5	5	6	5	7	3	6	5	4	4	4	3	4	5	3	3	3	3	5	4	3	3	2	3	4	2	5	4	5	46	1	2	25	2	4	1
732	7	4	6	4	4	7	7	7	4	1	1	7	7	4	7	7	4	5	4	5	3	3	5	5	3	3	3	3	.	.	.	.	.	.	.	.	.	.	2	3
733	7	6	4	6	6	4	7	4	4	4	4	4	4	4	6	4	1	1	4	1	4	1	1	3	3	3	1	3	1	1	1	4	3	54	1	12	15	3	2	3
734	7	6	6	5	4	4	5	4	5	4	2	5	6	3	6	5	1	4	4	2	2	1	4	3	4	3	3	3	2	1	4	3	4	57	1	.	0	2	2	2
735	3	1	2	2	2	4	4	2	2	2	5	4	2	2	1	1	1	5	1	1	2	1	3	1	4	1	1	2	1	1	5	1	4	59	1	2	33	2	2	3
736	3	4	4	4	5	4	5	5	5	4	4	5	4	3	3	4	4	4	3	4	2	2	3	2	5	2	1	4	4	1	5	3	5	44	1	2	23	3	4	2
737	5	2	2	2	1	1	5	1	1	1	1	3	1	1	1	3	2	5	2	1	1	1	3	2	2	1	1	3	1	1	3	2	2	44	1	2	17	1	1	2
738	5	1	2	1	2	2	3	2	2	1	1	1	1	1	3	1	1	4	2	3	1	1	1	1	4	1	1	2	3	1	4	1	4	58	1	6,12	0	2	2	2
739	5	5	6	5	4	4	6	5	4	5	3	4	5	2	5	4	4	4	3	3	3	4	4	3	4	3	3	4	4	3	4	4	4	27	2	8	5	3	3	3
740	6	6	4	2	6	6	6	5	5	1	4	5	3	1	5	2	2	3	2	2	2	2	1	2	3	2	1	4	2	1	4	3	2	56	1	2	24	2	5	2
741	3	3	4	3	3	3	3	3	3	3	2	3	3	1	2	1	1	5	2	3	2	1	3	2	3	2	1	2	3	1	3	2	3	39	2	9	12	2	2	2
742	6	7	3	5	7	5	6	6	7	2	6	7	3	4	5	1	3	1	3	2	3	2	3	4	4	3	2	3	3	2	4	4	4	50	2	1	20	5	4	4
743	6	2	4	3	4	5	6	5	4	3	5	5	3	2	6	2	5	3	2	2	4	3	4	5	5	4	2	2	5	4	5	5	4	43	1	2	22	2	2	3
744	6	6	5	4	6	4	7	4	6	5	4	6	5	2	5	1	3	4	4	3	3	2	4	3	.	3	5	5	4	2	5	4	4	42	2	1	15	5	5	3
745	6	4	2	2	2	2	6	2	4	2	4	5	2	2	4	2	2	3	2	4	1	1	2	2	3	1	2	3	3	1	3	2	3	34	1	2	13	2	2	2
746	6	5	6	6	5	5	6	6	6	6	5	5	6	6	5	4	5	2	4	4	4	5	4	4	5	3	3	5	4	4	5	4	5	34	1	2	13	3	4	4
747	4	4	4	3	4	4	4	3	3	4	5	5	3	3	4	4	4	2	3	2	3	2	4	4	3	3	2	2	3	3	3	3	3	40	1	2	19	3	2	3
748	4	4	5	4	4	4	5	4	4	4	4	4	5	2	2	2	2	4	3	4	3	2	3	2	4	3	2	3	4	2	5	3	3	32	2	7,13	6	2	2	3
749	3	2	2	2	3	2	4	1	1	1	1	3	1	1	1	1	1	3	2	2	1	1	2	1	3	1	1	2	2	1	3	2	4	67	1	2	45	2	2	3
750	4	2	2	4	1	1	5	4	1	1	1	4	5	3	5	4	1	4	3	2	2	2	2	2	2	2	1	2	3	2	3	2	4	48	1	5	25	2	2	2
751	3	3	6	6	5	6	7	6	5	4	5	1	1	1	7	1	1	5	1	3	1	1	1	1	4	1	1	1	3	1	5	1	4	55	2	5	28	4	2	4
752	7	5	4	3	5	3	7	3	1	1	1	7	1	1	5	1	3	5	2	3	3	3	4	1	3	1	3	3	3	1	4	5	3	40	1	2	18	2	4	1
753	5	4	4	4	4	4	5	4	5	2	2	5	4	2	3	3	3	5	3	4	1	2	2	2	4	1	2	3	4	1	5	2	4	40	2	8	11	4	4	2
754	2	1	1	1	1	1	2	1	1	1	1	1	1	1	1	1	1	4	2	1	1	1	3	1	3	1	1	2	2	1	2	3	3	48	2	8	11	4	4	1
755	6	5	1	1	1	1	5	5	2	1	2	3	2	2	5	1	1	1	2	2	2	1	3	1	1	2	3	2	1	1	1	2	3	28	1	8	1	2	1	2
756	7	7	4	1	6	1	7	5	4	1	5	7	3	1	6	4	3	4	3	2	2	1	4	2	3	2	1	4	3	1	3	4	3	42	1	8,12	20	5	5	4
757	5	1	4	3	2	4	4	4	5	1	1	3	2	1	2	1	1	5	2	3	2	1	4	1	4	2	1	2	4	1	5	4	4	45	2	8,12	.	2	4	2
758	6	6	3	1	6	2	6	3	5	1	1	6	3	2	3	1	2	4	3	2	1	2	2	2	2	1	1	2	2	1	4	3	2	45	2	8	25	2	4	2
759	5	6	6	3	6	5	6	3	5	4	3	5	4	3	4	3	4	3	2	4	1	3	5	2	4	2	1	3	3	3	3	4	3	31	2	9	10	3	4	3
760	5	5	3	2	1	2	2	4	4	1	1	1	5	1	1	1	2	2	4	3	2	1	1	1	2	1	1	3	2	2	3	1	2	49	2	9,13	20	2	3	1
761	6	6	4	3	6	3	7	5	6	3	1	7	1	1	5	1	3	3	4	3	2	1	3	4	4	2	2	5	3	1	5	3	3	52	2	9	30	5	5	3
762	7	5	5	4	5	4	5	4	5	3	3	4	6	3	4	1	4	2	3	2	2	1	3	2	4	2	3	4	3	1	4	3	3	49	1	9	27	2	4	2
763	5	6	7	4	7	5	6	6	4	6	3	6	6	2	1	1	5	2	3	3	4	4	3	4	3	4	2	3	3	3	3	3	2	27	2	9	5	1	4	3
764	6	1	3	4	5	4	2	4	2	3	4	2	2	5	6	5	1	4	3	3	2	1	3	3	3	2	1	3	4	1	3	2	4	45	2	8	17	2	2	2
765	5	4	4	2	5	5	5	4	5	1	5	4	2	2	2	1	3	4	4	3	2	2	2	2	3	2	1	2	3	2	3	2	3	32	2	9	10	2	2	4
766	1	1	1	2	1	1	1	2	1	1	1	1	1	1	1	1	1	4	2	1	2	1	2	2	2	2	1	1	2	1	4	1	3	53	1	9	32	1	1	2
767	.	.	.	.	.	.	.	.	.	.	.	.	.	.	.	.	2	4	2	2	2	1	4	2	2	2	2	3	2	1	3	4	2	44	1	9	22	5	2	2
768	4	5	4	2	2	2	7	3	4	2	3	2	5	4	2	2	1	5	1	2	1	2	4	3	3	1	2	4	2	3	3	3	5	33	2	9	11	5	4	2
769	5	4	5	5	5	6	5	5	5	4	4	5	5	4	4	4	4	3	4	3	3	4	3	3	4	3	2	4	3	2	4	3	4	51	2	8	25	2	2	4
770	3	1	1	2	1	2	4	2	1	1	1	1	1	1	1	1	1	4	2	2	1	1	2	1	3	1	1	3	3	1	3	3	3	30	2	9	8	1	2	2
771	3	5	5	5	5	3	3	3	3	3	1	1	3	1	1	1	2	3	2	2	2	2	4	3	3	3	2	3	3	2	4	2	3	25	1	8	3	2	3	2
772	6	4	1	4	1	4	6	4	1	1	1	5	2	2	6	5	2	3	3	2	2	1	4	2	3	2	2	3	2	1	2	3	3	27	1	8	5	2	3	2
773	5	6	2	2	3	2	5	3	6	2	2	5	5	3	5	2	1	2	3	2	1	1	2	1	2	2	1	4	2	1	2	2	3	33	2	9	7	2	3	3
774	5	2	2	2	2	2	5	3	3	1	3	3	1	2	1	1	2	3	2	2	2	2	4	1	2	1	2	2	2	1	3	2	3	50	2	9	28	2	2	2
775	4	1	1	1	1	1	4	1	1	1	1	4	1	1	1	1	1	5	3	5	1	2	2	1	2	1	1	2	2	1	2	2	2	26	1	9	4	1	2	2
776	5	5	5	4	4	3	7	4	2	4	6	5	4	3	2	2	3	4	3	3	4	4	5	5	1	4	1	4	3	2	4	3	3	28	2	8	6	2	4	4
777	5	5	4	5	4	5	5	5	5	4	5	5	4	5	5	1	2	4	4	4	2	3	5	3	3	4	3	3	2	2	3	4	3	32	1	8,12	7	3	3	2
778	5	5	5	5	5	5	6	4	5	1	1	6	3	2	6	3	3	4	4	3	2	2	3	3	3	2	2	3	3	1	4	3	4	30	2	9	9	2	2	2
779	.	.	.	.	.	.	.	.	.	.	.	.	.	.	.	.	.	.	.	.	.	.	.	.	.	.	.	.	.	.	.	.	.	.	.	.	.	.	.	.
780	4	4	5	4	5	5	6	5	5	3	3	5	5	3	3	1	2	4	3	3	3	2	4	4	4	2	2	4	4	2	4	2	4	35	2	8	12	3	2	2
781	2	3	3	2	2	2	4	2	5	2	1	3	3	1	3	3	1	4	2	2	1	2	2	1	2	2	1	2	2	1	3	1	2	36	1	8	11	2	1	2
782	7	6	2	2	6	1	7	4	4	1	4	6	4	2	7	1	1	2	2	2	2	3	4	2	3	2	1	4	2	1	2	4	3	41	2	9	9	3	4	2
783	6	5	5	4	5	4	6	4	5	3	4	5	4	3	4	3	2	4	2	3	1	1	3	2	4	1	1	4	4	3	4	3	4	39	2	8	10	4	4	2
784	7	5	7	4	7	3	7	5	5	4	7	5	7	1	3	1	4	1	4	2	1	2	4	4	4	2	2	4	3	2	2	4	4	32	1	8	10	2	4	4
785	2	2	3	3	2	2	3	4	2	2	2	3	2	1	1	1	1	4	2	2	2	2	2	1	2	1	1	2	2	1	2	2	2	45	1	8	25	2	3	2
786	4	4	7	5	4	1	5	5	7	7	6	2	5	4	4	1	4	5	5	4	4	2	3	3	5	3	4	4	4	2	5	4	5	28	2	9	7	4	4	3
787	5	6	5	5	4	4	5	6	6	4	4	4	5	1	5	3	3	3	4	3	1	3	1	5	5	2	1	4	2	1	2	3	5	30	1	8	3	2	2	2
788	6	6	6	5	6	6	6	6	6	1	6	4	3	4	5	2	2	5	2	2	4	2	3	2	3	3	1	4	3	1	5	3	3	51	2	8	29	2	4	3
789	3	1	1	3	2	1	2	4	1	3	6	1	4	4	1	4	2	2	1	1	4	1	2	3	1	3	1	4	1	1	1	5	3	32	1	8	11	2	3	2
790	3	3	2	3	3	4	4	5	3	3	5	2	3	1	1	1	1	2	3	2	1	2	3	1	3	2	1	2	4	2	3	3	2	28	1	8	8	4	2	3
791	7	7	3	2	7	5	7	3	7	1	1	7	1	1	6	1	1	4	4	1	1	1	2	4	4	1	1	4	2	1	2	4	2	31	1	8	11	5	4	2
792	6	5	5	4	5	4	7	5	5	4	4	5	4	4	4	4	4	3	3	2	4	2	4	.	4	3	2	4	3	3	4	4	4	33	1	9	12	3	4	2
793	7	6	1	1	1	1	1	4	7	5	1	4	7	1	1	1	1	2	5	1	1	1	1	1	2	5	1	2	1	1	3	1	1	26	2	8	4	2	4	2
794	2	2	2	1	3	2	4	2	2	1	2	2	2	2	3	4	1	5	2	2	1	2	4	2	2	3	2	3	2	2	3	3	2	34	2	8	6	2	2	1
795	4	4	5	3	3	3	4	3	4	3	3	4	5	3	5	3	2	3	2	3	2	1	3	2	3	2	1	2	3	1	3	1	3	39	2	9	11	2	2	2
796	5	1	1	2	1	3	5	1	1	1	1	3	1	1	2	1	2	2	2	1	1	1	1	2	2	1	2	1	1	1	2	2	2	50	2	9	12	1	2	2
797	6	6	6	6	5	5	6	4	5	5	5	5	5	5	6	5	3	3	3	3	3	3	4	3	3	3	3	3	3	4	3	4	3	31	1	8	9	4	4	2
798	2	3	4	3	2	2	5	3	2	2	2	5	3	2	2	2	2	2	3	2	1	1	3	1	2	2	1	2	1	2	1	2	4	25	2	9	3	4	2	2
799	6	5	6	5	6	6	7	5	6	5	4	6	5	4	6	2	3	5	3	4	2	3	5	5	5	2	4	4	5	2	5	5	5	45	1	8	24	4	4	3
800	7	5	6	5	5	6	7	6	5	5	3	6	6	1	5	5	3	4	4	3	1	3	5	3	4	1	1	5	3	3	4	5	4	25	1	8	2	2	4	4
801	4	5	6	4	5	3	4	5	5	3	1	4	4	3	3	3	3	5	4	5	2	1	2	1	5	2	1	2	4	1	4	2	4	34	2	9	12	2	4	4
802	5	1	1	1	1	2	6	5	1	1	5	4	1	1	1	2	1	1	2	1	1	1	2	1	2	1	1	4	1	1	3	4	1	29	1	8	8	1	2	2
803	5	2	2	2	1	2	5	5	1	1	1	3	1	1	3	1	1	3	2	2	2	1	2	1	3	1	1	2	2	1	2	2	3	38	1	8	16	1	2	2
804	2	1	2	1	1	3	5	5	3	3	2	3	3	2	2	1	3	4	4	3	2	2	5	4	3	2	3	4	4	3	4	3	3	34	2	8	5	2	2	2
805	5	6	5	4	6	4	5	4	5	3	2	3	3	2	2	2	1	3	3	3	1	1	3	2	3	1	1	2	3	1	3	2	3	30	2	8	9	3	2	3
806	.	.	.	.	.	.	.	.	.	.	.	.	.	.	.	.	.	.	.	.	.	.	.	.	.	.	.	.	.	.	.	.	.	.	.	.	.	.	.	.
807	5	3	3	4	3	5	5	5	5	3	3	3	3	3	2	2	1	4	3	2	1	1	2	2	3	1	1	2	2	1	3	2	3	42	2	9	8	2	2	2
808	1	5	4	4	3	3	5	7	4	4	4	4	4	1	1	6	4	2	5	3	3	2	3	2	4	3	2	4	4	2	3	4	5	46	1	8	25	3	2	4
809	1	1	1	1	1	1	1	1	1	1	1	1	1	1	1	1	1	1	1	1	1	1	1	1	1	1	1	1	1	1	1	1	1	38	2	8	1	1	1	1
810	2	1	2	3	1	4	5	6	4	1	1	1	1	1	1	2	4	2	4	2	3	3	5	4	2	4	4	3	2	3	4	4	4	41	1	8	20	2	2	3
811	.	.	.	.	.	.	.	.	.	.	.	.	.	.	.	.	.	.	.	.	.	.	.	.	.	.	.	.	.	.	.	.	.	48	2	9	26	2	2	1
812	.	.	.	.	.	.	.	.	.	.	.	.	.	.	.	.	.	.	.	.	.	.	.	.	.	.	.	.	.	.	.	.	.	41	2	9	18	5	4	2
813	5	2	1	2	5	2	5	5	3	2	2	5	1	1	5	3	1	3	3	2	2	2	3	2	3	2	1	3	2	1	3	2	3	33	2	9	12	2	2	2
814	5	4	4	2	1	4	5	5	3	1	1	4	2	1	5	4	2	3	2	2	3	2	4	2	3	3	2	3	3	1	3	2	3	32	1	9	11	2	2	2
815	3	3	2	2	2	2	3	2	2	2	2	3	2	2	2	2	1	2	1	1	1	1	2	1	2	1	1	1	1	1	1	1	1	36	2	9	13	3	2	2
816	2	2	2	3	1	2	3	3	2	1	2	2	2	3	1	2	1	4	2	2	2	1	2	1	3	2	1	2	2	1	3	2	3	26	2	8	4	2	1	2
817	5	2	1	1	1	2	5	4	1	1	1	2	1	1	4	1	2	3	2	2	1	1	3	3	4	1	1	2	2	1	3	2	3	46	1	8	17	2	4	2
818	.	.	.	.	.	.	.	.	.	.	.	.	.	.	.	.	.	.	.	.	.	.	.	.	.	.	.	.	.	.	.	.	.	.	.	.	.	.	.	.
819	7	4	3	3	3	5	7	5	7	4	4	7	3	1	6	1	2	5	3	2	1	2	4	2	2	3	3	4	3	1	5	4	4	29	1	9,12	9	4	4	2
820	2	2	3	2	3	1	3	1	1	1	1	1	1	1	1	1	1	5	2	2	1	1	3	3	3	1	1	2	3	2	4	1	3	34	1	8	13	2	2	2
821	1	1	1	1	1	1	2	1	1	1	1	1	1	1	1	1	1	4	3	2	1	1	5	1	2	1	1	3	3	1	4	2	3	28	2	9	7	2	1	1
822	2	1	1	1	1	1	5	1	2	1	1	3	2	1	1	1	1	5	2	3	1	1	2	2	3	1	1	2	2	1	3	3	3	28	1	8	7	2	2	3
823	1	1	1	1	1	1	1	4	2	1	4	1	1	3	1	1	1	5	2	3	1	2	3	2	2	2	2	4	4	2	3	1	3	25	1	8	3	2	2	3
824	5	5	4	3	5	5	5	3	3	2	3	5	5	3	3	3	1	4	4	3	1	3	4	3	3	2	1	4	3	2	3	4	3	38	2	8	17	2	2	2
825	7	6	6	6	7	7	7	2	5	1	7	6	6	5	5	1	1	1	5	2	1	1	3	2	1	1	1	5	1	1	1	5	3	28	2	8	3	5	5	2
826	5	7	5	4	4	4	5	4	1	4	5	1	4	1	1	4	5	5	3	4	1	2	5	3	4	1	2	3	5	1	5	2	4	38	1	2	20	2	2	2
827	6	6	4	4	7	4	4	5	7	5	5	4	5	3	5	4	2	3	4	3	2	2	1	1	4	2	1	2	4	1	3	3	4	24	2	9	3	4	4	4
828	4	4	3	2	1	4	7	1	6	1	1	7	3	1	7	1	3	5	3	2	1	1	5	1	3	1	1	5	2	1	3	2	3	36	1	13	15	5	4	2
829	5	6	4	4	4	6	5	3	5	4	4	4	4	2	3	1	2	3	2	3	2	1	3	2	3	1	1	2	4	1	5	2	2	.	2	.	.	4	4	3
830	4	2	4	4	2	5	5	3	2	1	5	2	4	1	2	4	1	4	2	4	2	2	4	4	3	1	2	1	5	2	5	1	1	.	.	2	.	2	2	4
831	4	4	4	3	4	4	5	4	4	4	4	5	4	3	4	4	3	3	3	2	2	2	3	2	3	2	2	3	4	2	3	3	3	37	1	2	15	3	.	.
832	5	1	2	4	2	3	5	6	4	2	2	4	5	1	5	1	5	5	4	5	5	5	5	4	4	5	4	4	4	4	5	4	3	31	1	2,3,4	5	2	2	4
833	4	1	3	3	1	2	2	5	1	1	1	1	1	1	1	1	5	5	2	4	3	3	3	4	5	4	4	1	5	3	5	3	5	27	1	2	8	2	2	4
834	7	1	1	1	1	1	6	1	1	1	1	5	1	1	7	1	2	3	1	1	1	1	4	1	1	1	1	2	2	1	4	3	2	42	1	2	21	1	1	2
835	2	2	2	2	2	4	3	5	2	2	2	2	5	2	2	2	3	5	3	3	3	3	4	4	3	2	1	3	5	2	5	3	4	30	1	2	10	4	3	2
836	5	5	5	3	4	4	5	5	4	4	3	5	6	4	5	3	1	4	3	2	1	1	4	5	4	1	1	2	3	1	2	3	3	33	2	13	10	2	.	.
837	1	1	1	1	1	1	1	1	1	1	7	1	1	1	1	1	1	3	1	1	1	1	1	1	1	1	1	1	1	1	1	1	3	49	2	.	.	2	2	3
838	2	3	3	2	2	2	2	4	4	5	4	4	4	2	2	2	3	4	2	4	2	2	3	2	4	2	2	2	4	2	4	2	4	28	1	13	7	2	3	2
839	1	4	4	1	1	1	5	1	1	1	1	4	1	1	4	1	2	5	2	5	1	2	3	2	3	1	1	1	5	1	5	1	4	33	1	.	.	3	3	2
840	3	3	6	3	3	4	4	5	5	6	5	4	6	3	4	2	2	4	3	3	3	3	4	4	4	3	2	3	4	2	4	3	4	36	1	.	.	5	2	3
841	1	1	2	1	1	1	2	1	1	1	1	1	2	1	1	1	1	5	1	3	1	1	1	3	3	1	1	1	4	1	5	1	5	22	1	7,13	1	2	2	2
842	6	4	4	5	4	4	6	3	4	4	5	5	4	2	5	2	3	4	4	3	1	2	3	2	3	2	3	3	3	2	3	4	3	32	1	.	10	4	2	2
843	5	1	1	1	1	1	4	1	4	1	1	1	1	1	4	1	1	2	4	2	1	1	1	1	2	2	1	2	1	1	1	2	2	58	1	2	30	2	.	.
844	5	5	6	3	4	2	6	5	4	3	2	6	4	2	5	1	3	4	3	2	1	1	3	4	4	2	1	3	3	1	5	4	4	39	1	2	20	5	4	3
845	3	1	3	4	5	4	2	6	6	4	5	1	5	3	3	4	1	2	5	3	1	1	4	5	5	4	3	2	3	1	2	3	3	34	1	2	12	1	2	3
846	2	4	5	4	3	3	5	4	4	4	1	2	5	1	2	1	1	5	2	5	1	1	5	5	5	1	3	5	4	1	5	5	5	28	1	13	8	2	2	1
847	2	1	1	2	2	1	2	2	2	1	1	1	1	2	1	1	1	2	2	2	1	1	2	1	2	2	1	2	2	1	2	1	2	43	2	13	20	1	1	2
848	6	6	6	2	6	2	6	2	6	1	1	5	2	1	6	1	1	1	1	1	1	1	1	1	4	2	4	4	2	1	2	5	4	44	1	2,3,12,13	20	2	5	2
849	7	6	3	2	3	2	3	1	1	1	1	2	3	1	3	1	2	4	3	4	1	2	2	2	4	1	2	1	4	1	4	2	4	31	2	8	10	2	2	2
850	6	6	5	4	5	4	5	5	5	4	4	5	4	5	5	5	4	4	3	4	3	2	4	2	4	4	2	4	4	2	4	4	4	35	2	9	12	5	4	3
851	2	1	1	2	2	2	2	3	2	1	2	2	2	2	2	2	1	4	3	4	1	1	1	1	3	1	1	2	4	1	4	3	4	55	2	1	30	2	2	2
852	5	2	4	4	2	7	6	6	3	4	4	5	2	2	4	4	4	2	4	5	3	4	5	5	3	4	3	4	3	3	4	4	2	31	1	.	.	2	2	3
853	2	3	4	3	4	3	5	2	3	4	6	4	3	1	4	1	2	4	2	3	1	1	2	1	4	2	3	4	2	2	4	3	2	37	1	2	13	3	2	2
854	7	6	5	4	6	4	7	4	7	3	4	7	4	4	7	1	4	4	2	5	1	1	5	2	4	1	1	3	4	1	5	5	4	38	1	.	0.7	.	2	2
855	1	1	4	4	1	1	5	1	1	1	1	4	4	1	1	1	2	4	1	4	1	1	5	3	4	1	1	2	3	2	4	4	4	21	1	13	2	2	2	1
856	3	1	4	2	2	1	2	4	2	2	2	2	3	1	2	3	1	3	2	1	1	1	2	1	2	1	1	1	3	1	4	1	4	30	2	9	1	2	2	1
857	7	5	6	3	4	3	4	7	5	4	6	3	7	5	3	5	2	4	4	5	2	1	4	4	3	4	4	4	2	3	3	3	3	22	2	8	1	4	4	4
858	.	.	.	.	.	.	.	.	.	.	.	.	.	.	.	.	.	.	.	.	.	.	.	.	.	.	.	.	.	.	.	.	.	31	2	9	11	4	2	2
859	7	5	3	4	6	3	6	5	6	4	6	6	6	2	7	5	4	2	5	1	4	3	1	1	2	4	4	2	3	1	3	2	3	34	2	9	12	2	2	2
860	5	2	4	2	4	3	5	2	2	2	2	2	5	2	1	1	1	4	2	3	1	2	4	4	2	3	2	3	3	2	2	2	4	32	2	13	7	2	2	3
861	6	6	5	5	.	3	7	5	6	6	4	6	4	1	7	1	4	5	3	3	1	1	2	2	4	1	1	2	4	1	3	3	3	50	1	2	4	5	5	3
862	6	6	2	1	4	1	7	2	4	2	3	5	2	2	7	1	2	2	3	4	1	2	3	3	2	2	2	3	2	2	4	4	4	49	1	2	23	4	3	2
863	4	4	4	3	3	2	5	3	5	2	3	4	4	4	4	3	2	3	3	3	1	1	2	2	2	2	1	3	2	1	2	3	3	29	1	2	9	3	2	1
864	5	4	4	2	4	2	5	4	4	5	4	4	5	3	4	3	4	3	4	5	3	3	4	5	3	3	3	4	4	1	4	4	5	22	1	2	.	2	2	3
865	2	2	5	3	4	3	5	3	2	5	2	2	5	1	1	1	4	5	2	5	1	2	4	1	5	1	1	2	5	2	5	2	5	36	1	13	15	2	2	2
866	3	2	4	3	4	2	4	4	4	4	2	4	2	1	4	1	1	3	3	3	2	1	2	2	3	3	2	3	3	1	4	2	4	29	2	13	8	2	2	2
867	6	3	4	4	3	3	3	4	4	3	3	4	3	4	2	2	3	4	2	3	1	1	4	2	5	2	2	3	3	1	5	4	3	34	1	2	13	2	2	4
868	6	5	4	4	4	2	5	5	5	4	4	5	4	4	5	4	2	4	4	3	2	1	2	2	3	2	1	2	2	1	2	4	3	20	1	2	1	2	4	1
869	7	7	4	4	5	4	6	4	5	2	4	7	4	5	7	3	4	3	3	3	4	3	4	1	2	4	1	2	3	1	3	3	3	32	1	13	8	2	.	.
870	6	3	3	3	4	3	7	5	3	3	2	4	5	4	7	4	3	2	4	2	2	1	4	3	1	2	1	4	2	1	1	5	3	31	1	13	10	2	2	2
871	7	1	3	3	1	4	6	3	3	1	4	4	4	1	5	1	1	4	3	2	2	1	1	2	2	2	2	2	1	1	2	2	2	29	1	13	7	2	2	2
872	2	2	2	1	2	1	5	2	1	1	1	5	1	1	5	1	1	2	1	1	1	1	2	1	2	1	1	2	2	1	2	1	2	67	2	1	40	2	2	1
873	6	6	5	2	3	3	6	3	3	5	3	5	5	2	7	3	2	3	4	4	1	1	4	4	4	1	1	4	4	1	5	3	4	22	1	13	1	2	2	1
874	4	3	3	1	3	3	3	3	3	3	3	3	4	2	3	2	1	2	3	3	1	1	2	1	3	1	1	1	3	1	4	1	3	59	2	1	36	2	2	2
875	6	1	3	3	1	3	6	4	4	3	3	5	1	2	6	1	2	4	1	3	1	1	4	1	2	1	1	2	3	1	3	3	4	34	1	6	9	2	2	2
876	5	1	1	1	1	1	5	5	3	1	1	1	1	1	3	1	2	5	3	4	1	1	4	2	3	1	1	2	4	1	4	2	4	21	1	2	1	2	2	2
877	5	2	4	4	2	5	6	4	3	1	1	5	4	1	6	1	2	5	2	4	1	1	4	4	4	2	1	1	4	1	5	2	4	22	1	2	1	2	2	2
878	7	1	3	4	3	3	7	5	3	2	2	7	2	2	7	4	1	2	3	3	2	2	4	2	3	1	1	4	4	3	3	2	3	33	2	13	3	1	1	2
879	3	1	2	2	2	4	4	5	3	1	1	2	2	1	2	1	2	3	2	2	3	3	4	1	3	3	2	2	3	3	4	2	3	41	2	.	21	2	2	3
880	2	2	.	.	.	.	.	.	.	.	.	.	.	.	.	.	4	3	1	3	2	2	1	1	3	2	1	4	4	3	3	4	3	47	2	13	0	2	2	3
881	6	7	7	5	7	4	7	5	7	7	5	5	7	7	5	4	4	4	2	3	5	5	5	5	5	4	1	5	4	4	5	5	4	.	1	13	.	5	5	4
882	5	3	4	5	5	4	4	4	4	4	5	4	4	4	4	4	3	2	3	3	3	2	3	3	3	3	1	2	3	3	3	3	3	26	1	.	3	2	1	3
883	4	1	1	1	1	1	1	1	1	1	1	1	1	1	4	1	1	1	1	4	1	1	3	3	1	1	3	3	1	1	3	3	4	26	1	13	6	1	1	1
884	1	1	1	1	1	1	1	1	1	1	1	1	1	1	1	1	1	3	2	2	1	1	1	1	3	1	1	1	2	1	3	2	4	44	2	13	24	2	2	2
885	6	2	1	1	1	1	5	3	2	1	5	3	1	1	6	1	1	2	1	2	1	1	1	1	2	1	2	2	2	1	2	2	3	47	1	2	26	1	1	2
886	.	.	.	.	.	.	.	.	.	.	.	.	.	.	.	.	.	.	.	.	.	.	.	.	.	.	.	.	.	.	.	.	.	.	.	.	.	.	.	.
887	4	3	4	3	3	3	6	5	3	3	4	4	7	5	3	6	2	2	3	4	4	2	5	4	4	2	1	2	4	1	2	3	3	26	2	13	6	2	3	2
888	6	1	2	1	1	1	7	7	4	1	1	4	1	1	4	1	1	4	2	3	1	1	3	1	2	1	2	3	4	1	4	4	3	30	2	13	8	2	2	2
889	5	5	4	4	4	4	5	5	4	4	4	5	4	3	4	4	1	4	2	4	2	2	4	3	3	2	2	2	4	2	4	2	4	21	1	3	.	2	2	1
890	1	1	1	1	1	1	1	.	3	1	4	3	1	1	1	1	2	3	3	3	1	2	1	2	3	1	1	1	3	2	3	1	3	44	2	8	21	2	2	2
891	5	3	3	3	3	4	5	3	3	3	3	4	3	3	4	3	2	2	3	4	1	1	4	3	3	1	1	2	2	1	3	3	4	30	1	13	7	2	2	2
892	7	5	4	4	5	4	7	4	5	4	4	7	4	4	4	4	3	4	3	4	2	3	4	4	3	2	2	4	3	2	4	4	4	22	1	9	2	4	3	3
893	5	3	5	6	4	3	5	6	5	4	2	5	1	2	4	4	4	5	3	3	2	3	5	5	3	3	3	4	3	2	5	3	4	22	1	13	1	5	4	3
894	5	6	3	2	5	5	7	5	6	3	3	5	2	1	3	1	4	5	4	5	3	4	5	5	3	4	4	5	3	3	5	4	5	22	1	8	1	5	4	3
895	5	5	5	3	4	3	6	4	4	4	4	3	4	4	5	4	1	4	2	3	2	1	5	3	4	2	2	3	4	1	5	3	5	22	1	2	1	3	2	2
896	4	4	3	2	1	1	5	2	2	3	3	1	1	1	3	1	1	5	1	4	1	.	2	1	4	1	1	1	4	1	4	1	4	26	1	13	0.15	3	2	2
897	5	2	4	5	3	7	7	7	1	1	5	3	2	7	5	1	5	3	4	1	3	4	4	3	4	3	5	5	4	4	4	5	1	28	1	5	3	2	2	5
898	5	5	2	2	2	2	5	3	4	2	5	5	2	2	4	3	1	3	3	2	2	2	4	3	3	4	1	2	2	1	2	3	4	31	2	2	1	3	3	2
899	4	3	3	4	3	4	4	4	3	3	3	3	3	4	4	3	3	5	2	5	2	2	2	2	3	2	1	2	4	1	4	2	4	46	1	.	6	2	2	3
900	6	6	6	4	6	1	5	5	6	1	6	5	1	1	4	1	3	4	2	3	1	1	4	3	4	2	1	3	3	1	4	4	3	45	2	.	13	2	.	.
901	3	3	3	2	3	3	3	3	3	3	3	3	4	2	3	3	.	.	.	.	.	.	.	.	.	.	.	.	.	.	.	.	.	28	1	9	7	2	2	1
902	4	3	5	4	4	5	6	4	3	4	4	4	5	1	5	1	4	5	3	5	1	3	4	2	5	1	1	3	5	2	5	3	4	31	1	6	8	2	2	2
903	5	5	5	4	5	4	7	4	2	3	2	6	4	2	7	2	3	5	1	4	1	1	4	5	5	1	1	4	4	1	4	4	5	21	1	2	1	5	2	4
904	3	6	4	3	3	2	4	3	5	3	3	3	4	2	2	2	5	2	2	4	1	3	1	2	4	1	1	3	4	1	2	2	2	38	1	9	17	2	2	3
905	5	2	4	3	3	4	6	3	3	4	3	4	3	1	4	1	.	.	.	.	.	.	.	.	.	.	.	.	.	.	.	.	.	32	1	13	.	2	2	2
906	5	1	1	1	1	1	3	2	2	1	1	1	1	1	1	1	1	3	1	1	1	1	1	1	2	1	1	1	1	1	2	1	3	32	1	13	7	2	2	1
907	4	4	5	6	4	6	4	4	4	2	6	3	3	4	4	3	2	3	4	2	3	2	4	3	2	3	2	3	2	2	3	3	3	45	1	2	8	1	2	3
908	5	4	4	5	4	6	5	4	4	4	5	4	4	4	5	4	2	3	3	3	1	2	4	4	4	2	1	2	4	2	5	2	4	46	1	.	9	5	3	2
909	6	1	3	1	1	1	6	1	1	1	1	4	1	1	3	1	1	3	1	3	1	1	3	1	4	1	1	2	3	1	5	3	5	37	1	6,12,13	8	2	2	1
910	5	5	5	4	5	2	5	2	4	2	1	5	2	2	5	2	1	5	2	1	2	1	3	1	4	2	1	4	3	1	4	3	4	52	1	2	30	4	4	2
911	6	6	5	6	6	6	6	5	6	5	2	6	3	1	5	1	3	4	4	3	3	1	4	5	3	3	1	4	3	1	4	4	4	38	1	6,7,12	16	2	2	2
912	4	2	2	1	1	1	4	1	4	1	1	2	1	1	1	1	4	4	2	4	1	2	3	3	3	3	2	3	3	2	5	3	4	44	1	13	1	2	2	.
913	5	4	4	3	4	3	5	2	4	5	2	4	4	3	5	1	2	4	3	3	1	2	4	3	4	2	1	2	3	1	4	2	3	21	1	13	2	2	2	2
914	5	5	4	4	3	4	6	5	5	4	1	5	4	1	5	2	2	3	4	4	1	1	3	3	3	2	1	3	4	1	4	3	4	25	1	8	4	2	4	2
915	7	7	4	5	7	5	7	4	7	3	1	7	5	1	7	1	2	5	2	5	1	2	1	3	3	2	1	5	2	1	5	3	3	35	2	6,7,12,13	5	3	4	3
916	5	5	5	4	5	4	5	4	5	3	3	5	5	2	4	2	2	3	2	3	1	2	3	2	3	1	1	2	3	2	3	3	3	22	2	6	2	2	2	2
917	4	4	3	2	1	2	4	2	2	1	4	2	1	1	1	1	3	5	4	4	1	3	2	2	3	1	2	3	5	1	5	2	5	30	1	8	8	2	3	2
918	2	2	2	2	2	2	2	2	2	2	2	2	2	5	3	4	2	4	4	4	2	1	4	1	3	2	2	3	4	1	4	4	2	26	1	13	2	1	1	2
919	4	2	2	2	2	2	4	4	3	2	2	3	3	2	3	2	2	1	1	1	1	1	2	1	3	4	1	2	2	1	3	3	2	52	2	13	30	1	2	2
920	6	1	4	3	1	2	6	1	1	2	2	5	4	1	4	1	2	3	3	3	2	3	4	3	3	2	2	2	3	2	4	3	4	47	2	13	21	1	2	2
921	4	5	6	7	6	5	6	4	5	6	4	5	6	5	4	5	4	3	4	3	3	4	5	3	2	2	3	4	3	4	3	4	3	54	2	1	30	3	4	3
922	5	5	5	2	2	2	5	5	5	4	2	5	6	2	4	1	3	5	4	4	1	3	4	3	4	1	2	4	2	2	4	2	4	23	1	2	2	4	2	2
923	6	4	4	3	1	1	7	2	4	2	4	5	5	1	3	1	5	2	1	3	1	1	5	5	5	1	2	4	4	3	5	3	5	25	1	2	2	2	2	2
924	7	5	6	3	4	5	7	3	6	6	2	5	6	3	3	1	3	4	4	5	1	2	5	3	4	3	2	3	4	1	5	3	4	25	1	2,3	3	2	3	2
925	3	2	2	2	2	2	4	1	2	1	1	2	1	1	3	1	2	5	2	2	1	1	3	2	3	1	1	3	3	1	5	1	3	37	1	2	15	2	2	2
926	5	1	2	3	2	2	3	4	4	1	3	1	1	1	4	2	4	2	3	4	3	3	4	4	2	4	3	3	2	3	2	4	2	24	1	2,3	3	1	1	3
927	6	6	6	6	6	4	6	6	6	6	4	6	6	4	6	4	4	5	4	5	4	4	5	5	5	5	5	5	5	5	5	5	5	.	1	2	.	4	3	3
928	5	3	5	4	3	4	7	3	4	4	1	5	5	1	6	1	3	5	4	5	1	1	5	3	5	3	1	3	5	1	5	4	4	34	1	2	13	2	4	3
929	5	4	2	3	2	6	5	4	3	1	2	5	4	4	5	2	3	2	4	3	2	4	5	2	3	2	2	3	4	2	2	5	4	27	2	2	6	2	2	2
930	2	1	4	2	2	1	4	2	2	2	1	1	3	1	1	1	.	.	.	.	.	.	.	.	.	.	.	.	.	.	.	.	.	26	2	8	3	2	3	.
931	4	3	2	2	2	2	4	2	2	2	2	2	2	2	2	1	2	3	2	2	1	1	2	1	4	1	1	2	2	1	3	2	3	52	1	2	30	2	2	.
932	5	6	4	4	4	4	4	4	4	5	4	4	5	5	4	4	2	5	3	4	1	3	3	2	4	1	2	2	5	1	5	2	4	21	1	13	2	2	2	.
933	4	3	4	3	2	2	5	4	3	2	2	5	3	2	4	1	1	5	2	2	1	1	2	2	4	1	2	1	4	1	4	1	4	38	1	6	15	2	2	.
934	5	5	3	3	5	3	4	4	4	4	4	4	4	4	4	4	3	3	2	2	2	1	5	5	2	2	1	4	2	1	3	4	3	32	2	12	9	5	3	.
935	7	4	3	2	7	4	7	5	5	2	5	7	2	1	6	1	3	1	2	3	1	1	5	4	5	1	1	4	4	1	3	5	5	25	1	9	1	5	4	.
936	5	4	5	4	4	4	5	5	4	3	5	4	4	4	6	4	4	5	4	4	3	2	2	4	2	3	1	3	4	1	5	2	5	24	1	7	2	3	3	.
937	3	3	6	4	5	4	7	4	7	3	4	5	4	1	5	1	3	3	1	5	2	2	5	4	3	3	1	4	4	3	5	4	5	23	1	2	1	2	2	.
938	4	4	4	4	4	4	4	4	4	4	6	4	4	1	4	1	2	3	2	2	2	1	2	1	2	1	1	.	3	1	3	2	2	43	2	.	.	3	3	.
939	4	4	4	4	4	4	4	4	4	4	4	4	4	4	4	4	4	3	4	3	4	4	4	4	3	4	3	4	3	3	3	4	3	.	1	2	.	2	3	.
940	5	5	4	4	4	3	5	3	3	2	3	6	3	1	6	1	1	4	1	4	2	1	3	1	4	2	1	2	2	1	3	3	4	44	1	2	15	5	4	.
941	2	2	1	3	2	4	5	2	5	1	1	3	1	3	3	1	1	2	2	3	1	1	3	3	2	1	1	2	2	1	3	2	4	23	1	8	1	2	2	.
942	1	4	3	3	4	4	2	2	4	3	2	2	3	1	1	1	1	5	2	3	1	1	1	1	4	1	1	1	5	1	5	1	4	26	1	7	0.5	2	2	.
943	7	6	6	3	4	3	7	4	5	4	2	7	5	2	7	4	4	2	4	2	2	3	4	2	3	1	1	4	3	1	2	4	2	22	1	2	11	3	4	.
944	6	2	4	2	4	4	7	5	4	3	3	6	4	2	6	3	2	4	3	4	1	1	5	4	4	2	1	3	4	1	5	5	3	22	1	9	1	3	2	.
945	5	6	6	2	6	4	6	4	5	4	4	6	4	2	5	2	2	3	4	4	.	3	5	5	5	1	1	4	4	1	5	5	5	22	1	8	1	4	5	.
946	6	1	5	4	3	5	7	5	5	6	3	6	5	5	5	3	4	3	2	3	4	4	5	5	3	4	3	4	4	2	3	4	3	29	1	2	9	2	2	.
947	3	5	4	5	5	6	6	6	6	6	5	4	5	4	5	3	5	3	3	4	3	3	5	5	3	4	3	3	3	3	4	3	4	32	1	.	4	2	4	.
948	5	1	1	1	1	1	5	1	1	1	1	1	1	1	5	1	1	5	1	1	1	1	1	1	2	1	1	1	2	1	3	1	3	42	2	9	17	1	2	.
949	6	3	4	4	3	4	7	3	5	1	1	7	4	1	7	4	3	4	2	3	2	2	5	3	4	2	2	4	3	1	4	4	3	42	1	2	20	2	4	.
950	4	6	6	4	4	3	6	4	5	3	3	5	3	2	4	1	3	5	2	4	1	2	4	4	4	3	3	4	4	3	5	4	4	29	1	2	9	5	5	.
951	4	4	4	4	4	4	5	4	4	4	4	4	4	1	5	1	2	5	2	4	1	1	5	2	4	2	2	2	3	1	5	3	4	52	1	2	29	2	2	.
952	3	3	4	3	4	3	3	3	3	3	5	4	4	3	3	3	2	4	3	4	1	2	1	4	3	2	2	4	4	2	5	2	4	33	2	5	9	2	2	.
953	7	7	1	7	7	7	7	7	7	1	1	7	1	1	1	1	5	5	3	1	5	5	5	5	3	5	1	5	3	5	5	1	1	35	1	2	11	4	5	.
954	5	3	7	7	5	7	7	7	6	4	7	7	5	2	5	1	5	5	5	5	5	5	5	5	5	2	4	5	5	5	5	5	5	35	1	2	12	5	4	.
955	.	.	.	.	.	.	.	.	.	.	.	.	.	.	.	.	.	.	.	.	.	.	.	.	.	.	.	.	.	.	.	.	.	56	2	1	32	2	2	.
956	5	2	5	3	5	3	5	3	4	5	2	2	2	2	3	2	1	3	4	2	3	2	3	4	3	1	1	2	3	2	3	3	3	30	2	9	10	1	4	.
957	6	2	5	3	3	2	6	4	4	4	2	6	7	1	4	4	2	2	3	2	1	2	5	2	2	1	1	2	2	1	2	4	2	27	2	2	7	2	3	.
958	5	3	4	3	3	3	5	3	3	4	3	5	3	3	3	4	2	4	2	3	2	2	3	3	4	3	1	4	3	1	5	2	4	41	2	13	5	2	2	.
959	5	4	4	3	5	3	5	4	4	4	4	3	4	2	4	2	2	5	1	4	1	2	2	2	4	1	1	1	4	1	4	2	4	29	1	13	5	2	2	.
960	2	2	2	2	2	2	2	2	2	2	2	2	2	2	2	2	1	4	1	4	1	1	3	2	4	1	1	1	4	1	5	1	4	56	2	1	30	2	2	.
961	1	1	1	1	1	1	7	1	1	1	1	1	1	1	1	1	1	2	1	3	1	1	5	1	2	1	1	3	4	1	5	3	4	20	1	.	3	2	.	.
962	5	5	3	2	4	2	5	4	5	1	1	6	2	1	1	1	2	3	3	4	1	1	5	5	4	1	4	4	2	1	4	4	3	22	1	8	1	2	2	.
963	2	3	1	3	2	2	1	4	1	2	2	1	2	1	1	1	2	5	2	3	2	1	2	1	4	1	1	2	3	1	3	2	4	.	.	.	.	.	.	.
964	7	5	5	5	3	3	5	3	4	3	3	5	1	1	7	3	4	3	4	2	1	4	5	4	3	1	1	4	4	1	4	4	5	21	1	2	1	2	4	.
965	6	6	5	3	3	2	7	5	5	2	2	5	3	3	6	3	1	3	3	3	1	2	5	2	2	2	2	4	3	2	2	4	2	37	2	.	14	2	2	.
966	4	6	6	3	5	3	3	2	2	5	1	1	4	1	1	1	1	5	1	2	1	3	5	4	2	1	1	4	2	1	5	4	2	29	1	7	3	2	.	.
967	5	6	6	2	7	2	7	5	6	7	5	7	7	1	7	1	4	5	4	4	2	1	5	5	3	4	2	5	2	2	5	5	4	22	1	13	1	5	2	.
968	6	6	6	4	6	4	6	4	5	3	4	4	6	3	3	1	4	3	3	5	2	2	4	4	5	3	1	4	4	2	3	4	3	30	1	2	8	5	4	.
969	6	4	3	4	5	4	6	2	3	3	4	5	4	1	5	2	3	4	1	4	1	1	4	4	4	1	1	2	2	1	3	2	4	22	1	8	1	3	3	.
970	1	4	4	2	4	3	5	5	3	4	3	2	2	3	1	1	3	4	3	3	2	1	3	2	3	2	1	1	3	2	4	1	4	33	1	6	10	3	3	.
971	7	7	5	3	5	3	7	7	5	3	3	6	6	4	6	3	4	2	3	2	4	2	4	4	3	4	1	3	4	1	5	2	2	42	1	13	.	2	4	.
972	1	1	3	2	2	1	2	3	2	1	2	1	2	1	2	1	3	4	1	3	1	2	3	1	4	2	1	1	4	2	4	2	4	29	1	13	2	2	2	.
973	4	5	4	2	4	5	5	2	2	2	2	3	3	2	4	2	1	2	2	2	1	1	2	1	3	1	1	2	3	1	3	2	3	44	2	13	14	2	2	.
974	5	2	2	3	2	4	5	1	1	1	1	5	1	2	6	1	2	4	3	2	1	1	4	2	2	1	1	2	3	1	2	2	5	21	1	2	1	2	2	.
975	6	4	6	4	4	4	7	5	4	4	5	7	4	2	7	1	4	5	4	3	4	4	5	5	5	2	2	5	5	1	5	5	4	29	2	6	9	3	3	.
976	5	5	5	4	4	3	5	5	5	4	3	4	4	2	4	2	4	5	2	4	2	2	4	2	3	2	2	2	5	2	5	3	4	46	1	2	22	2	4	.
977	3	2	2	2	2	2	3	5	2	2	2	2	4	2	3	3	2	3	3	2	2	2	3	1	3	2	1	2	3	1	3	2	3	57	2	13	36	2	2	.
978	6	3	5	4	3	3	6	5	4	4	4	4	6	5	4	1	5	5	4	5	3	2	4	4	4	3	1	4	5	4	5	4	5	20	1	2	0.2	3	3	.
979	6	5	6	6	5	6	6	5	6	7	6	6	6	4	6	1	5	1	5	4	5	3	5	5	5	5	4	5	4	3	5	5	5	.	1	13	6	4	5	.
980	5	5	2	1	1	1	6	2	2	2	2	2	2	2	3	3	1	1	2	1	4	2	5	4	4	3	1	3	2	1	2	3	4	.	1	.	6	2	3	.
981	1	1	1	1	1	1	2	1	1	1	1	1	3	1	1	1	3	3	3	4	1	3	3	1	2	2	1	1	3	2	2	2	3	31	2	.	3	2	4	.
982	4	3	4	3	3	4	6	4	4	3	4	4	3	3	3	4	2	3	4	2	2	3	3	2	3	2	2	2	3	2	4	2	4	58	2	13	36	2	2	.
983	7	1	1	2	1	1	4	1	1	1	1	4	1	1	1	1	2	5	4	5	4	1	5	5	5	4	1	5	4	1	5	5	5	28	2	13	5	2	2	.
984	6	3	5	4	7	4	7	5	6	4	4	6	4	4	6	4	4	4	4	2	1	1	5	5	5	1	1	4	5	1	4	5	5	22	1	2,3	0	5	4	.
985	6	6	3	3	4	4	5	2	4	3	4	5	4	2	6	2	3	4	2	3	1	3	2	4	5	4	1	2	5	3	4	2	4	32	1	13	.	2	2	.
986	6	3	2	2	5	4	7	7	4	1	5	6	1	1	5	1	1	5	4	3	2	1	5	5	1	4	4	4	3	1	5	4	4	28	1	2	4	2	2	.
987	6	5	5	4	4	4	6	5	4	4	4	6	6	5	5	4	3	3	3	2	3	2	2	2	3	2	1	4	3	2	2	4	2	36	1	2	15	2	3	.
988	5	2	4	4	2	4	4	5	4	4	4	4	4	2	2	2	4	2	3	3	1	2	1	4	3	1	1	4	3	3	3	4	3	41	1	12	21	3	4	.
989	6	5	6	3	5	5	5	5	7	4	4	6	7	2	5	1	4	3	2	4	4	4	3	5	4	3	1	1	4	4	4	5	4	40	2	13	15	4	2	.
990	6	1	5	4	1	3	6	2	2	5	1	5	3	1	6	1	1	5	2	3	1	4	4	1	4	1	2	1	4	1	5	2	3	28	1	2	8	4	2	.
991	7	7	7	5	5	4	5	5	6	3	6	6	6	3	6	3	5	3	1	2	1	3	1	1	5	1	1	4	2	1	3	4	5	30	1	9	8	2	4	.
992	7	7	7	5	7	5	7	5	7	3	5	6	5	5	7	3	4	4	2	4	2	3	4	3	4	2	1	5	4	4	5	4	4	42	2	9	7	4	4	.
993	4	3	4	3	3	2	3	3	3	3	2	1	4	1	2	1	1	4	1	2	2	1	2	2	3	1	1	2	3	1	3	2	3	35	2	13	8	2	2	.
994	7	7	7	5	5	7	7	5	7	4	4	7	7	4	7	1	5	3	4	3	2	5	5	5	5	5	2	5	5	1	5	5	1	54	1	13	30	5	5	.
995	7	6	6	4	5	5	7	4	6	7	4	5	6	2	5	2	4	5	3	2	1	3	4	2	5	2	1	3	5	5	5	5	5	38	1	2	18	5	5	.
996	5	4	7	3	5	4	7	5	4	5	4	4	7	4	6	6	5	5	4	4	2	4	5	5	4	1	3	3	4	4	5	5	4	34	1	2	14	3	4	.
997	5	4	3	4	4	3	5	4	4	5	4	5	3	4	5	3	2	3	2	2	2	3	4	2	2	3	1	2	2	1	1	4	2	47	2	13	25	2	.	.
998	6	6	3	1	6	1	7	1	4	1	1	7	2	1	7	1	2	5	1	2	1	1	3	1	3	1	2	2	2	1	4	2	2	39	1	12	17	5	5	.
999	6	3	3	5	4	5	7	7	5	5	4	6	4	1	4	1	5	3	5	4	3	5	5	4	4	4	3	5	4	3	4	5	2	26	1	.	.	2	2	.
1000	7	7	7	5	7	5	7	6	7	7	3	7	7	1	7	1	4	3	4	3	2	2	5	5	4	4	1	5	3	3	5	5	3	38	1	2	17	4	5	.
1001	4	3	3	4	4	4	5	4	4	4	4	3	4	4	4	2	1	3	2	4	1	1	1	2	3	2	1	3	2	4	2	2	4	57	1	2	37	2	4	.
1002	3	5	6	2	6	4	4	2	6	6	1	5	5	1	2	4	1	3	2	1	1	1	3	1	1	1	1	4	2	1	3	1	2	31	1	5	9	2	4	.
1003	6	3	4	3	4	3	6	3	4	3	3	5	5	3	4	3	3	5	2	3	1	1	4	3	3	2	3	4	4	2	5	3	3	34	1	.	10	3	2	.
1004	5	3	5	4	5	3	6	6	5	6	4	5	6	4	4	5	4	5	2	5	2	4	5	2	5	2	4	5	4	4	4	3	4	27	1	2	5	4	3	.
1005	2	7	5	2	7	4	2	7	5	5	7	3	4	2	1	2	3	4	4	5	2	2	4	2	3	2	2	3	5	1	5	4	5	28	2	5	2	2	2	.
1006	7	5	6	3	4	3	7	2	5	5	5	6	6	2	6	3	1	4	2	2	1	1	4	2	2	1	1	4	2	1	4	4	4	28	2	.	.	2	2	.
1007	7	1	4	2	2	3	1	4	3	3	2	2	2	2	2	2	2	3	.	.	.	.	.	.	.	.	.	.	.	.	.	.	.	.	.	.	.	.	.	.
1008	4	4	5	3	3	4	7	5	4	6	4	4	4	4	7	7	4	2	5	4	1	2	3	2	3	1	1	3	4	3	3	3	3	28	2	.	.	.	.	.
1009	3	4	3	4	4	4	3	5	6	3	4	3	4	3	3	3	4	5	3	3	3	2	4	4	3	2	4	3	5	1	5	3	4	50	1	2	20	2	1	.
1010	5	5	5	4	4	4	5	4	4	5	3	4	5	3	4	3	4	4	2	3	2	2	4	2	4	2	2	3	4	1	4	2	4	26	1	2	6	2	3	.
1011	5	1	1	2	2	5	7	3	1	1	7	7	1	1	5	5	4	3	5	1	1	1	1	2	2	2	1	5	1	1	1	4	1	34	1	8	8	2	2	.
1012	4	2	5	3	3	4	5	3	3	2	4	3	5	3	4	2	2	5	2	4	1	1	3	1	5	2	1	1	4	1	5	3	5	23	2	13	0.6	2	2	.
1013	4	4	7	4	4	5	4	5	4	5	1	1	7	1	1	1	5	5	1	3	2	3	5	3	3	2	1	2	5	1	4	3	3	53	1	6	13	3	4	.
1014	6	6	5	4	5	4	7	6	5	4	4	5	4	4	4	4	4	4	2	5	5	5	5	5	2	3	3	3	5	3	5	2	4	20	1	2	1	3	2	.
1015	5	5	6	4	5	4	6	5	6	6	4	6	6	4	6	4	4	4	5	4	3	4	5	5	5	3	1	4	5	4	5	4	4	31	1	5	7	4	4	.
1016	3	2	3	3	2	3	5	2	2	2	3	5	2	3	4	3	3	3	3	3	3	1	3	2	4	2	1	2	4	1	4	3	3	28	1	13	2	2	.	.
1017	7	2	4	4	3	3	5	5	4	1	1	5	5	3	6	1	2	5	3	2	2	1	1	3	3	2	1	3	3	1	4	3	5	42	1	13	23	2	3	.
1018	6	5	6	5	5	5	6	6	5	5	6	5	5	3	4	4	.	.	.	.	.	.	.	.	.	.	.	.	.	.	.	.	.	.	.	.	.	.	4	.
1019	5	1	2	2	2	2	7	3	2	2	2	7	5	1	6	1	4	5	4	2	2	2	5	5	3	1	2	4	5	1	5	4	2	22	1	.	3	2	2	.
1020	6	3	3	3	3	3	5	5	3	3	3	4	4	2	2	2	2	5	4	3	2	2	4	1	4	2	2	2	2	1	4	4	3	25	1	9	5	2	2	.
1021	3	4	2	2	4	2	2	2	4	4	2	2	4	2	2	2	2	5	3	4	1	2	2	1	4	1	1	2	4	2	5	3	4	55	1	.	13	2	2	.
1022	7	4	3	2	6	1	7	4	4	2	2	4	2	2	5	1	2	2	2	2	1	1	2	2	5	1	1	2	4	1	5	2	4	35	1	13	15	2	2	.
1023	5	4	5	3	4	4	6	5	4	4	3	4	4	1	1	1	3	3	4	3	3	2	4	3	4	1	1	2	4	2	5	3	4	25	1	5	2	2	2	.
1024	4	1	4	3	1	3	4	4	3	4	4	4	4	1	4	1	1	4	1	4	1	1	3	1	5	2	1	1	5	1	4	2	3	28	1	13	7	2	2	.
1025	2	3	5	5	4	5	4	2	5	5	3	2	5	2	2	1	3	3	3	2	1	1	1	1	4	1	1	3	3	1	3	1	3	47	2	13	11	2	3	.
1026	1	1	2	1	1	1	1	1	1	1	1	1	1	1	1	1	1	5	2	1	1	1	1	1	2	1	1	1	1	1	4	1	3	65	2	1	40	2	2	.
1027	5	4	4	2	4	2	6	4	4	4	4	5	5	4	4	3	5	4	3	5	4	4	5	1	5	2	2	4	5	3	5	4	5	45	1	2	25	3	3	.
1028	4	4	5	3	3	3	5	5	3	3	4	4	3	1	4	1	1	4	1	4	1	1	2	2	4	2	1	2	4	1	2	2	3	53	1	2	35	2	2	.
1029	5	3	5	5	5	5	5	5	5	5	5	5	5	2	3	2	4	2	4	4	5	5	5	5	3	5	1	4	3	2	4	4	3	30	1	2	1	2	2	.
1030	4	2	2	1	2	2	4	2	3	2	2	5	3	2	3	2	1	4	4	3	1	2	2	1	3	2	1	1	3	1	4	2	4	51	2	.	22	2	4	.
1031	5	5	3	3	3	5	5	4	3	3	5	5	3	2	3	2	2	3	1	3	1	1	2	1	3	1	1	1	3	1	4	1	2	42	2	5	18	2	2	.
1032	5	6	4	3	5	3	5	2	4	3	2	5	3	1	5	1	1	2	3	2	1	1	3	1	3	2	1	3	2	1	3	3	2	27	2	9	7	2	2	.
1033	7	7	7	1	7	4	7	7	7	7	3	7	7	1	7	1	5	5	1	1	3	5	5	1	4	3	5	5	4	5	4	5	4	33	2	9	4	4	5	.
1034	3	2	4	4	2	2	4	5	3	2	2	4	3	2	4	5	5	5	3	4	2	4	5	4	5	3	3	3	5	3	5	3	4	27	1	13	3	2	2	.
1035	5	4	4	3	4	3	5	4	3	2	4	3	3	3	5	4	1	4	2	3	2	1	3	1	3	1	1	2	3	1	3	2	3	30	1	8	8	2	2	.
1036	5	3	4	4	2	2	6	2	2	2	1	5	2	1	4	1	2	5	1	2	1	1	4	3	3	1	1	3	3	1	3	4	4	34	1	2	10	2	2	.
1037	2	3	4	1	3	1	5	5	3	3	1	4	2	3	2	1	2	5	3	3	1	3	5	4	4	1	1	3	4	2	5	3	5	22	1	.	1	2	3	.
1038	3	1	2	3	1	2	2	4	2	1	2	1	2	1	1	1	3	4	2	2	2	2	3	3	3	2	1	3	3	2	4	3	4	28	1	2	9	2	1	.
1039	6	5	2	2	2	2	5	2	5	2	2	5	1	2	5	1	1	2	2	2	2	1	2	1	3	1	1	3	2	1	2	3	3	43	1	8	8	2	2	.
1040	6	1	1	2	1	5	7	3	3	1	1	5	2	1	7	1	2	5	1	1	1	1	5	2	3	1	1	4	3	1	3	2	2	36	1	7,12	15	2	2	.
1041	7	6	4	4	6	4	7	1	6	4	5	6	2	1	5	5	3	3	1	5	1	2	4	4	4	2	1	5	2	1	4	4	5	22	1	9	1	5	4	.
1042	5	3	2	1	2	1	5	1	2	1	1	4	1	1	5	1	1	3	1	2	1	1	4	1	3	1	1	3	2	1	3	3	5	31	2	8	1	2	4	.
1043	5	7	5	4	7	5	7	4	6	1	1	7	1	1	5	1	3	2	4	2	1	2	2	2	3	1	1	5	2	2	3	5	3	.	1	13	12	4	4	.
1044	6	5	5	4	6	3	7	5	5	3	3	5	5	5	5	3	1	3	3	4	1	1	3	2	3	1	1	1	3	1	4	2	4	38	1	2	15	2	4	.
1045	4	5	5	4	5	4	4	5	4	3	4	4	5	4	3	3	2	5	3	2	1	1	2	1	4	2	2	2	4	1	5	2	4	42	2	9	17	5	3	.
1046	6	5	3	3	5	5	6	5	5	3	5	3	5	3	3	3	3	5	4	4	1	2	3	2	5	2	1	2	5	1	5	2	3	32	2	9	11	2	4	.
1047	2	5	6	4	5	5	4	5	5	6	4	3	6	3	4	2	2	5	4	3	2	1	4	3	4	2	2	2	4	1	5	2	5	35	1	13	14	2	2	.
1048	4	2	2	2	2	2	4	1	1	1	1	3	1	1	1	1	1	3	3	3	3	3	3	3	3	3	2	3	4	3	3	3	3	34	1	13	6	1	2	.
1049	5	3	4	3	3	3	5	2	4	3	4	4	5	3	4	2	1	5	.	5	1	1	3	1	5	1	1	1	4	1	5	2	5	41	1	13	21	2	2	.
1050	3	3	5	5	4	4	4	4	4	7	4	3	6	6	2	4	2	4	5	3	1	3	5	3	5	3	1	2	4	1	5	4	3	36	1	13	.	5	2	.
1051	2	3	1	2	4	2	2	2	2	2	2	2	1	1	2	1	1	2	2	2	1	1	2	1	2	1	1	2	2	1	3	2	3	30	2	1	7	2	2	.
1052	3	3	4	3	5	3	4	5	3	4	3	4	6	3	2	2	3	5	3	4	2	2	4	3	3	3	2	4	3	2	4	4	3	52	1	2	30	2	4	.
1053	2	3	4	3	2	2	3	4	3	2	2	3	2	2	2	2	1	5	1	5	1	1	3	1	5	1	1	1	5	1	5	2	5	38	1	13	18	2	2	.
1054	5	4	6	3	4	3	6	4	5	4	3	4	4	2	4	2	3	5	4	4	1	1	4	3	4	2	2	3	4	1	4	2	4	40	1	2	17	2	2	.
1055	4	2	3	3	3	3	3	4	3	3	3	3	2	2	5	5	1	1	2	3	2	1	2	3	2	3	2	3	2	2	4	3	2	34	2	12	8	3	2	.
1056	4	3	6	5	6	5	6	4	6	3	2	5	5	1	2	1	4	4	5	5	2	2	5	3	4	1	2	4	5	2	4	4	5	26	1	2	5	3	2	.
1057	5	1	3	4	3	4	6	2	2	1	4	4	6	1	4	1	3	4	4	3	1	1	5	4	3	1	1	4	2	1	3	4	3	45	1	2	24	1	2	.
1058	6	1	2	2	2	2	6	3	5	3	1	6	1	1	5	1	3	4	3	5	1	1	4	2	4	1	1	3	3	1	4	2	4	32	1	13	9	2	2	.
1059	4	5	5	4	6	3	7	7	6	6	7	6	7	3	4	3	4	3	4	4	4	2	5	5	4	3	1	5	4	1	5	5	4	30	1	2	0	3	4	.
1060	5	5	2	6	5	6	5	5	5	3	5	3	3	1	4	1	3	3	3	2	1	1	4	3	4	1	2	4	3	1	3	4	3	25	1	8	2	1	2	.
1061	4	4	4	4	4	4	7	4	4	4	4	4	4	4	4	4	2	3	1	4	4	2	4	3	4	3	1	2	4	1	5	1	5	26	1	5	3	3	3	.
1062	3	4	4	4	4	4	4	3	3	3	3	3	3	3	3	3	2	3	3	3	1	1	4	2	3	1	1	1	4	1	4	2	4	27	1	.	2	2	2	.
1063	3	2	3	3	2	4	4	3	2	2	2	2	2	1	1	1	4	5	5	4	2	4	4	5	3	3	1	3	5	4	5	4	2	24	1	13	5	2	.	.
1064	6	6	4	4	3	1	5	5	6	3	4	5	4	2	4	1	3	4	3	3	1	4	3	3	.	1	1	3	4	4	4	4	3	39	1	2	14	4	2	.
1065	7	6	2	4	6	5	7	5	7	1	6	7	1	2	7	1	2	2	5	3	2	1	5	5	3	3	1	5	1	1	5	5	4	23	1	9	1	5	4	.
1066	3	3	3	2	2	5	6	3	3	3	2	3	4	1	3	1	4	4	2	2	1	2	5	5	4	1	1	1	4	2	4	5	3	25	1	13	6	2	2	.
1067	5	6	5	4	5	5	6	5	5	5	4	5	5	3	5	3	3	3	3	4	2	3	5	4	4	2	3	4	4	2	4	4	4	30	2	13	1	4	4	.
1068	4	4	5	3	4	4	5	5	4	5	4	5	5	1	4	1	3	5	2	5	2	2	5	4	4	2	1	2	3	1	5	3	5	23	2	2	1	2	4	.
1069	6	4	5	5	4	5	6	4	4	5	4	5	5	5	6	1	3	5	3	2	1	3	1	2	5	2	2	1	5	2	5	2	4	30	1	6	11	4	3	.
1070	4	5	5	5	5	6	6	5	5	4	3	4	6	3	4	4	4	3	4	4	3	4	3	4	5	4	1	2	5	3	5	2	5	41	1	13	2	2	.	.
1071	7	7	7	4	7	7	7	7	7	4	7	7	7	5	7	1	5	5	5	2	5	5	5	5	5	5	5	5	5	5	5	5	5	43	2	2	14	3	4	.
1072	7	6	6	4	4	6	7	5	4	4	4	6	5	4	6	4	5	5	4	5	3	2	5	4	4	2	2	4	5	3	5	4	5	28	1	2,3	7	2	2	.
1073	5	3	5	4	5	5	6	5	4	3	3	5	2	2	5	1	2	3	2	2	1	3	3	2	3	2	2	3	5	1	2	3	2	33	1	2	10	3	3	.
1074	4	2	2	4	4	6	6	4	4	1	5	4	1	1	5	4	1	4	2	4	2	1	3	2	4	1	1	2	3	1	3	3	4	37	1	2	12	3	3	.
1075	3	5	5	4	5	4	5	3	5	2	2	5	3	2	5	2	4	5	2	3	2	4	5	4	3	1	2	2	4	3	5	5	2	46	1	13	9	4	4	.
1076	2	1	2	1	1	1	5	1	2	3	2	2	2	1	2	1	2	5	2	4	1	1	3	2	4	1	1	3	5	2	3	1	5	47	1	6	6	1	2	.
1077	7	4	2	2	4	2	7	2	6	1	2	7	7	2	5	4	1	4	4	2	1	1	2	1	3	1	1	4	2	1	3	4	4	40	1	2	16	2	2	.
1078	5	4	4	4	4	2	5	2	4	2	1	4	3	1	5	4	3	5	3	3	1	1	5	4	4	3	1	2	3	1	5	3	4	34	1	2	14	2	2	.
1079	7	6	5	5	5	5	5	5	5	5	5	5	5	5	5	5	4	4	3	3	3	3	3	3	3	3	3	3	3	3	3	3	3	37	2	12	2	5	.	.
1080	5	5	5	5	4	4	5	5	5	5	5	5	5	5	5	4	3	3	3	3	3	3	3	3	5	3	3	3	4	2	5	4	5	40	1	2	23	4	3	.
1081	2	5	2	2	4	2	6	5	5	2	2	6	2	2	5	5	1	1	4	1	1	1	4	1	3	1	1	2	2	1	2	3	2	38	1	2	17	2	4	.
1082	1	1	2	3	1	2	1	1	1	1	1	1	1	1	1	1	2	5	3	3	1	1	1	1	4	1	3	2	3	3	5	2	3	47	1	2,12	25	1	1	.
1083	2	2	2	2	1	2	2	1	1	1	2	1	1	1	1	1	1	5	1	2	1	1	3	1	2	1	1	2	2	1	4	1	3	66	1	2	43	2	2	.
1084	7	7	5	4	7	6	7	4	7	4	4	7	6	1	7	4	5	5	3	2	2	2	3	5	5	3	2	5	3	3	5	5	3	25	1	2	5	4	5	.
1085	5	4	4	5	4	5	5	4	3	4	4	4	4	4	4	4	4	5	1	5	1	1	5	1	5	1	1	3	5	3	5	5	5	32	1	2	10	2	2	.
1086	4	4	5	4	4	5	5	4	3	4	4	4	5	3	3	4	.	4	3	5	2	1	4	4	4	1	1	3	3	1	4	2	5	25	1	2	5	2	3	.
1087	6	4	6	2	4	5	6	5	4	4	4	6	5	4	6	4	5	5	4	1	1	2	5	2	2	2	2	5	3	1	5	5	3	27	1	2	7	2	4	.
1088	6	4	4	4	4	5	7	5	4	5	5	6	6	4	6	5	2	4	3	3	1	1	4	3	3	2	1	2	3	1	5	2	4	30	1	5	8	4	4	.
1089	6	3	3	3	3	3	5	3	3	3	3	4	3	2	4	2	4	3	5	2	4	4	5	4	3	4	4	4	3	3	4	3	3	40	1	2	22	1	2	.
1090	3	4	4	4	4	4	4	4	4	4	5	4	5	4	4	3	4	4	3	4	1	4	5	4	4	2	1	2	5	2	5	2	4	21	1	13	2	2	2	.
1091	2	2	2	4	2	2	2	2	2	2	2	5	4	2	2	1	3	5	2	3	1	2	5	4	3	1	2	5	4	2	3	5	2	20	1	13	0	1	1	.
1092	5	1	2	1	1	1	4	1	1	1	1	1	1	1	5	1	2	4	1	4	1	1	4	1	2	1	1	2	4	1	4	1	4	39	1	2	6	2	1	.
1093	7	4	5	5	5	5	7	5	5	4	4	7	5	1	7	4	4	5	1	4	3	3	5	5	5	3	2	5	4	2	5	5	5	34	1	2	12	2	3	.
1094	4	3	4	2	2	2	5	4	5	3	1	1	2	2	3	2	3	4	3	5	1	1	4	4	5	2	1	2	3	1	4	3	4	44	1	2	26	3	3	.
1095	7	6	6	5	5	5	7	4	7	5	7	7	6	6	7	7	3	2	2	3	4	4	5	2	5	4	3	5	4	3	5	5	5	42	1	2	21	2	5	.
1096	4	4	5	4	4	3	6	4	4	5	2	5	5	2	5	1	5	5	3	5	1	3	5	4	4	1	3	3	4	3	5	4	4	41	1	2	18	3	4	.
1097	6	5	5	4	4	4	6	5	4	4	4	5	5	4	4	4	5	4	3	3	3	3	4	4	4	3	3	4	3	3	4	4	3	39	1	2	16	5	4	.
1098	6	6	5	3	5	4	5	2	5	3	2	5	4	2	6	1	2	5	4	4	1	1	2	2	4	1	2	3	3	2	5	2	4	37	1	2,3	14	2	2	.
1099	5	2	2	2	2	1	5	1	1	1	1	5	3	1	5	1	1	4	2	2	1	1	5	3	3	1	1	3	4	1	4	5	4	24	1	2,3	3	2	2	.
1100	5	3	4	4	5	4	5	6	5	5	5	5	4	4	5	5	4	3	4	2	4	3	5	4	2	3	3	3	2	3	3	5	2	26	1	2,3	1	2	3	.
1101	4	3	7	6	4	6	4	5	3	6	4	4	7	2	4	1	2	3	3	3	2	3	4	4	4	3	3	2	4	4	4	2	3	45	2	1	20	2	2	.
1102	5	6	5	3	5	3	6	3	4	2	2	7	4	2	3	3	2	3	3	2	1	1	3	3	3	2	2	2	2	2	3	3	3	33	2	9	8	2	2	.
1103	3	1	5	4	3	4	4	2	2	3	2	4	5	2	3	2	3	3	3	3	2	2	4	2	5	2	3	3	4	2	4	2	5	32	1	13	.	2	2	.
1104	6	6	6	6	2	2	1	7	2	4	1	1	7	1	1	6	1	5	3	1	2	1	5	3	4	2	1	4	4	1	5	3	3	52	2	1	24	4	4	.
1105	5	1	7	4	1	5	7	3	3	3	3	4	7	1	4	1	5	5	5	4	3	5	5	5	4	1	2	4	4	4	5	4	5	26	1	2	7	2	2	.
1106	4	3	3	5	3	5	4	3	4	5	3	3	5	3	3	3	3	4	2	4	1	1	2	3	4	1	1	1	4	1	5	3	4	23	1	2	3	2	2	.
1107	6	6	6	6	6	6	6	6	6	5	4	6	6	5	6	1	5	5	5	5	1	5	5	5	5	5	1	5	5	5	5	5	5	30	1	2	8	2	4	.
1108	5	7	4	4	5	5	5	4	1	1	2	5	5	3	4	1	3	3	3	2	1	2	4	2	3	1	1	4	3	3	5	3	5	30	1	2	10	5	3	.
1109	6	6	6	4	3	4	6	7	5	6	5	6	7	1	5	1	.	.	.	.	.	.	.	.	.	.	.	.	.	.	.	.	.	32	1	6	12	2	2	.
1110	6	5	6	2	4	1	5	4	5	2	2	5	3	1	2	1	2	2	4	3	1	1	5	1	5	3	1	5	1	1	3	3	3	44	1	8	12	2	4	.
1111	5	6	6	4	6	4	7	5	6	2	4	6	4	3	4	3	4	4	2	4	2	1	4	3	3	2	1	3	4	1	4	3	3	57	1	.	10	5	2	.
1112	5	5	3	3	5	3	4	3	6	3	3	5	3	1	4	1	4	3	2	2	1	1	2	2	3	1	2	4	2	1	3	3	3	31	1	2,3	6	3	4	.
1113	7	5	4	5	6	5	5	5	6	4	5	6	4	4	5	4	5	3	3	2	3	3	5	4	4	3	3	4	4	2	5	4	4	29	1	2	8	4	2	.
1114	2	2	3	4	2	5	5	6	2	1	4	5	3	4	5	1	5	5	2	5	4	4	4	4	5	4	4	3	4	1	5	3	3	42	1	13	16	1	2	.
1115	5	4	3	2	3	4	3	1	3	1	3	5	2	1	1	2	4	2	4	4	4	1	5	1	3	4	3	3	4	1	5	4	3	52	2	1	28	1	1	.
1116	2	5	6	3	3	5	6	6	6	5	2	2	2	1	1	1	1	5	2	2	1	1	5	4	2	1	1	1	4	1	5	4	5	24	1	2	4	2	4	.
1117	6	4	4	5	4	4	6	3	4	5	2	6	5	3	6	3	4	5	4	3	4	3	5	4	3	3	3	4	5	2	5	4	4	33	1	13	13	3	4	.
1118	2	2	1	1	1	2	2	2	1	1	1	3	1	1	2	1	2	3	3	2	1	1	1	2	4	1	1	2	2	1	2	3	2	42	2	13	21	2	1	.
1119	5	4	3	3	3	3	4	3	3	3	4	4	1	1	3	1	1	5	1	2	1	1	3	2	3	1	2	3	3	1	3	3	3	41	1	6	11	2	4	.
1120	6	6	2	2	5	2	7	4	3	3	2	7	2	2	7	3	2	2	2	1	1	1	5	4	2	1	1	4	2	2	3	3	2	27	2	1	4	4	4	.
1121	3	1	1	1	1	1	2	4	2	1	1	1	1	1	2	1	1	4	2	3	2	1	3	1	3	2	1	1	3	1	3	1	3	50	1	5	28	2	2	.
1122	6	4	5	4	5	6	6	5	5	4	4	6	7	1	7	1	3	5	3	3	1	2	4	2	4	1	1	2	4	2	5	3	5	35	2	5	13	2	2	.
1123	6	4	4	4	4	4	5	4	5	3	4	5	3	3	5	4	3	4	3	3	3	2	4	3	3	3	3	2	3	1	3	4	3	27	1	2	8	2	3	.
1124	4	3	3	5	3	3	3	7	3	4	6	.	5	5	3	7	5	3	5	2	4	5	5	5	2	5	2	2	2	5	4	5	4	23	1	2	3	3	2	.
1125	7	5	4	4	5	6	7	4	6	2	4	4	4	2	7	5	2	2	3	2	2	3	3	1	4	2	2	2	4	2	4	4	4	34	2	5	10	5	4	.
1126	2	1	3	4	1	4	4	5	3	2	4	3	3	1	3	1	2	3	3	3	2	1	3	2	3	1	1	2	4	1	4	2	4	28	1	5	4	2	2	.
1127	6	4	3	2	2	2	5	3	3	2	2	4	4	1	4	1	3	3	2	2	1	3	5	1	4	1	3	3	3	2	4	3	2	40	1	2	20	2	3	.
1128	5	5	4	4	4	4	5	3	2	2	2	3	2	2	2	1	1	5	1	2	1	1	1	1	5	1	1	1	4	1	5	1	5	38	1	2	7	3	2	.
1129	5	5	5	3	6	3	7	5	6	4	3	6	5	3	6	3	3	4	2	3	2	1	2	2	3	2	2	3	4	1	3	3	4	37	1	2	13	2	4	.
1130	6	6	6	5	6	4	7	4	4	6	4	6	4	4	6	3	3	3	3	2	2	1	3	2	3	2	2	3	2	1	3	4	3	47	1	2	25	4	4	.
1131	6	6	4	4	4	4	7	5	5	4	5	6	3	4	4	1	4	4	4	3	2	1	3	4	3	2	1	2	4	1	5	4	4	31	1	2	11	2	4	.
1132	6	6	5	4	5	4	7	3	6	3	2	7	5	2	3	2	4	4	4	3	1	3	2	2	4	2	3	4	4	2	5	4	4	53	1	2	31	2	4	.
1133	4	1	5	2	1	2	3	2	2	4	4	2	4	1	2	1	2	3	2	2	1	2	3	1	3	2	2	2	3	1	3	2	3	27	1	5	3	2	1	.
1134	7	5	5	3	4	5	7	3	7	4	3	7	6	1	5	1	5	2	4	4	1	3	5	3	5	2	1	4	5	2	5	5	4	.	.	.	.	.	.	.
1135	4	1	5	3	1	3	5	2	1	4	3	4	4	5	3	3	2	4	3	4	1	3	4	4	2	1	2	3	4	3	4	4	4	25	1	5	1.25	1	1	.
1136	5	4	7	3	4	1	5	7	5	6	6	3	7	3	2	1	2	5	2	4	2	3	5	5	3	4	1	2	4	4	5	5	4	25	1	5	1	3	2	.
1137	4	4	6	4	5	5	7	6	6	5	7	7	7	5	5	6	5	3	3	5	2	2	5	5	4	3	2	5	4	4	4	5	5	25	1	5	1	3	4	.
1138	6	2	2	2	2	3	5	4	2	2	4	4	2	2	4	4	2	2	4	2	2	1	1	1	4	1	2	2	2	1	3	3	4	41	2	8	18	2	4	.
1139	6	4	3	4	5	3	6	3	5	3	1	5	2	1	6	1	2	4	2	2	1	1	1	1	3	2	1	3	2	1	2	2	3	27	1	5	6	2	2	.
1140	4	4	1	1	1	1	7	5	3	1	1	4	1	1	7	1	1	2	3	1	1	1	2	1	1	1	1	2	2	1	2	3	1	49	2	1	25	1	1	.
1141	5	2	3	2	5	4	6	5	4	3	1	6	4	1	6	4	3	2	3	4	2	2	3	3	3	1	1	4	3	2	3	4	3	38	1	5	.	2	3	.
1142	5	6	5	4	5	4	4	4	5	3	3	4	3	3	3	3	1	2	2	3	2	1	2	1	2	2	1	3	2	2	2	2	4	28	2	5	4	4	4	.

## Sheet: st3 CAOD CESD
No.	CAOD1	CAOD2	CAOD3	CAOD4	CAOD5	CAOD6	CAOD7	CAOD8	CAOD9	CAOD10	CAOD11	CAOD12	CAOD13	CAOD14	CAOD15	CAOD16	CESD1	CESD2	CESD3	CESD4	CESD5	CESD6	CESD7	CESD8	CESD9	CESD10	CESD11	CESD12	CESD13	CESD14	CESD15	CESD16	CESD17	CESD18	CESD19	CESD20	FS1age	FS2gender	FS3job category	FS4years of work experience	FS5oppoutunities for refreshment	FS6time spent on leisure activities	FS7work relationships
1	5	4	4	2	1	3	5	4	4	1	1	4	3	1	5	1	0	0	0	0	0	0	0	2	1	0	0	1	0	0	0	2	0	0	0	0	29	2	1	5	2	2	1
2	6	1	1	1	1	1	2	1	1	1	1	1	2	1	1	1	0	0	0	3	0	0	0	1	1	0	0	3	0	0	0	0	0	0	0	0	25	2	1	4	2	2	1
3	2	1	3	2	2	2	4	2	2	1	1	2	2	1	3	2	0	0	0	3	0	1	0	2	0	0	0	3	0	0	0	0	0	0	0	0	48	2	1	19	2	1	2
4	4	4	3	4	4	4	6	5	5	4	4	6	4	3	6	2	1	0	0	3	1	1	1	2	1	0	1	3	0	0	0	1	0	0	0	0	29	2	1	5	4	3	2
5	5	2	2	2	2	3	5	3	2	2	2	5	2	2	5	2	1	0	0	0	0	1	0	0	1	0	1	1	0	0	0	0	0	0	0	0	46	2	1	25	2	2	2
6	5	7	7	5	4	7	7	1	4	6	7	4	7	1	4	1	0	0	3	3	0	3	3	3	3	3	0	3	3	0	3	3	0	3	3	3	28	1	2	1	2	3	3
7	7	7	5	3	6	2	7	2	4	1	1	5	1	1	5	1	0	0	0	3	0	0	0	3	0	0	0	3	0	0	0	3	0	0	0	0	30	2	1	8	5	3	2
8	4	5	4	3	3	3	5	5	5	4	3	5	3	3	6	4	0	0	0	0	0	0	0	0	0	0	0	3	0	0	0	3	0	0	0	0	32	2	1	10	3	3	3
9	4	2	3	3	2	2	4	4	2	1	2	2	4	1	3	4	0	0	0	0	1	0	1	2	1	0	0	3	0	0	0	0	0	0	0	0	42	2	2	25	2	2	2
10	7	1	1	1	1	4	6	5	5	1	4	4	1	4	5	4	1	0	1	2	1	1	1	2	1	1	0	1	2	1	1	1	0	0	1	0	27	2	1	6	3	3	3
11	3	3	4	3	3	3	3	3	3	3	3	3	3	3	3	1	0	0	0	1	0	0	0	3	0	0	0	1	0	0	0	1	0	0	0	0	45	2	1	22	2	1	2
12	5	1	4	4	1	2	5	7	2	4	2	4	4	2	5	4	1	1	0	2	1	1	1	1	1	1	0	2	0	0	0	2	1	1	0	0	25	2	1	4	2	2	2
13	4	3	3	3	3	3	5	3	3	2	2	4	2	1	5	2	1	1	0	1	1	0	0	2	0	0	2	1	1	0	0	1	0	1	0	0	27	2	1	6	2	2	2
14	4	3	4	3	3	3	4	4	2	3	3	2	3	2	2	2	0	0	0	3	0	0	0	2	1	0	0	0	0	0	0	0	0	0	1	0	55	2	1	35	2	2	2
15	6	2	4	5	2	3	4	4	2	2	6	2	5	3	3	2	1	1	1	3	1	1	1	3	1	0	1	1	0	1	3	1	0	0	2	1	25	2	1	5	2	2	2
16	1	1	1	1	1	1	1	1	1	1	1	1	1	1	1	1	0	0	0	3	0	0	0	3	0	0	0	3	0	0	0	3	0	0	0	0	37	1	1	15	1	1	2
17	6	4	2	3	3	2	6	1	2	4	4	4	4	1	4	2	0	2	0	3	0	0	0	0	0	0	0	3	0	0	0	0	0	0	0	0	38	2	1	12	2	4	3
18	5	2	2	2	2	2	2	2	2	2	2	2	2	3	2	2	0	0	0	.	.	.	.	.	.	0	0	.	.	0	0	.	0	0	0	0	23	2	1	3	1	2	2
19	5	1	1	1	1	2	5	1	2	1	1	5	1	1	5	1	1	0	0	3	0	0	0	.	0	0	1	2	0	0	0	0	0	0	0	0	41	2	1	20	2	4	2
20	3	3	3	3	3	3	3	3	3	3	3	3	3	3	3	3	0	0	0	3	0	0	0	0	0	0	0	0	0	0	0	0	0	0	0	0	34	2	1,2	13	1	1	1
21	4	4	4	2	3	2	2	2	2	4	2	2	2	1	2	2	0	0	0	3	0	0	0	0	0	0	0	3	0	0	0	2	0	0	0	0	39	2	1	16	3	3	2
22	5	4	1	2	4	1	2	2	1	1	1	2	2	2	2	2	1	0	0	0	1	0	1	0	1	0	0	0	0	0	0	0	1	1	0	0	37	2	1	19	2	2	1
23	5	3	2	2	2	3	4	3	1	2	2	3	1	2	2	1	1	0	0	1	1	1	1	1	3	0	1	0	0	0	1	1	0	1	0	0	44	2	1	22	2	2	2
24	5	6	4	3	2	2	7	2	2	4	1	2	4	1	4	1	0	0	0	0	0	0	0	1	3	1	1	3	0	0	0	1	0	1	0	0	48	2	2	10	2	2	2
25	2	2	2	2	2	2	2	2	2	2	1	2	2	1	2	1	0	0	0	1	0	0	0	1	0	0	0	1	0	0	0	2	0	0	0	0	53	2	1	25	2	2	2
26	5	2	3	2	2	1	4	1	2	3	4	2	5	7	5	6	1	0	0	3	0	0	0	3	3	0	0	0	0	0	0	.	0	0	.	0	23	2	1	2	1	1	1
27	4	1	5	3	3	4	3	3	3	4	1	.	5	2	1	1	0	0	0	.	1	0	0	.	0	0	0	.	0	0	0	.	0	0	0	0	53	2	2	34	1	3	2
28	6	6	6	2	7	4	7	7	6	2	1	3	7	1	4	1	3	1	1	3	1	1	3	3	3	0	3	2	1	1	0	3	.	.	0	0	28	2	1	7	5	5	3
29	4	4	6	6	6	6	5	6	5	4	6	4	6	4	4	1	1	0	0	3	2	2	2	1	2	0	3	3	3	0	1	2	1	0	2	0	49	2	1	29	2	3	4
30	4	4	2	3	3	3	5	4	3	2	3	4	3	2	1	1	0	0	0	0	0	0	0	2	0	0	0	0	1	0	0	0	0	0	1	0	44	2	1	24	2	2	2
31	5	5	6	4	4	4	6	5	6	4	4	5	5	4	4	4	3	0	1	3	1	1	2	3	1	0	0	2	0	0	0	1	0	1	0	0	48	2	1	27	2	4	2
32	4	4	5	5	5	5	5	5	5	6	4	4	6	3	2	2	1	0	0	3	0	0	1	2	0	0	0	2	0	0	0	2	0	0	0	0	41	2	1	20	4	4	2
33	.	7	6	5	.	1	4	4	7	7	1	1	7	1	1	1	0	0	0	3	0	0	0	2	1	0	0	0	0	0	0	2	0	0	0	0	49	2	1	30	1	1	2
34	1	7	5	4	5	1	4	4	7	7	1	1	7	1	1	1	0	0	0	3	0	0	0	2	1	0	0	0	0	0	0	2	0	0	0	0	54	2	1	11	2	4	2
35	3	4	7	4	4	6	5	5	4	4	3	3	4	2	2	2	0	0	0	3	1	1	0	3	0	0	0	3	1	0	0	3	0	0	0	0	53	2	1	27	5	4	2
36	5	1	3	2	2	2	5	1	1	1	1	1	1	1	5	1	1	0	0	2	1	0	2	2	0	0	0	1	2	0	1	1	0	0	0	1	35	1	1	12	1	2	2
37	4	5	4	3	5	4	6	5	4	4	3	4	3	1	1	1	1	0	1	0	0	1	1	3	0	1	0	0	0	0	0	3	0	1	0	0	43	2	1	20	2	2	2
38	6	2	5	2	2	3	7	2	3	1	1	3	1	1	6	1	0	0	0	2	1	1	2	2	0	0	0	3	0	.	0	.	0	0	0	0	56	2	1	38	2	3	2
39	1	1	1	1	1	1	1	1	1	1	1	1	5	1	1	1	0	0	0	3	0	0	0	2	1	0	0	0	0	0	0	1	0	0	0	0	50	2	1,4	14	4	4	2
40	6	3	2	4	4	4	7	5	4	1	2	6	6	4	6	1	1	0	0	2	1	1	0	2	0	1	1	2	0	0	0	2	0	1	0	0	45	2	1	25	2	2	3
41	5	3	3	3	3	2	5	4	5	3	4	3	3	2	3	2	0	0	0	3	1	0	0	1	0	0	0	2	0	0	0	2	0	0	0	0	35	2	1	12	2	2	1
42	5	6	2	4	5	4	6	5	3	1	5	5	3	1	3	1	0	0	1	3	1	1	1	3	2	0	0	1	1	0	0	3	0	0	0	0	53	1	1	23	2	3	2
43	3	4	4	3	4	2	5	3	4	2	1	5	4	2	2	1	0	1	0	3	0	0	0	3	0	0	0	3	0	0	0	.	0	0	0	0	57	2	2	30	2	3	2
44	5	4	4	3	4	3	4	5	4	4	4	3	4	4	4	4	1	0	0	3	1	1	1	3	0	0	0	3	0	0	0	3	0	0	0	0	50	2	2	26	．	．	．
45	6	6	6	4	6	4	5	4	5	3	4	4	4	5	4	3	1	0	0	0	0	0	2	1	3	0	3	2	0	0	0	1	0	0	1	0	46	2	1	28	3	3	2
46	5	3	2	2	2	1	4	2	3	1	1	4	2	1	5	1	0	0	0	3	0	1	0	2	0	0	0	2	1	0	0	1	0	0	0	0	41	2	1	20	2	3	2
47	7	5	6	6	4	6	6	5	7	4	6	6	6	1	6	1	1	0	1	3	1	2	0	0	3	3	3	1	1	0	0	2	0	1	0	1	52	1	2	30	2	2	5
48	5	3	3	2	5	4	5	5	5	1	2	6	2	2	3	5	1	1	0	3	1	1	0	3	2	0	2	3	1	0	0	2	0	1	0	1	38	1	1	21	3	4	2
49	1	4	1	1	1	1	1	1	1	1	1	1	1	1	1	1	0	0	0	3	0	0	.	3	0	0	0	.	0	0	0	0	0	0	0	0	44	2	2	20	2	2	2
50	1	4	2	2	4	1	5	4	2	1	1	2	1	2	2	1	0	0	0	3	0	0	0	1	1	0	0	0	0	0	0	1	0	0	0	0	37	2	1	17	2	2	2
51	4	2	4	2	2	4	5	6	4	3	3	4	4	2	5	3	1	0	1	1	0	2	1	2	0	0	0	2	1	0	0	2	0	0	0	0	47	2	1	27	2	2	3
52	6	3	4	4	2	4	7	5	6	4	3	5	6	5	6	3	1	0	0	0	0	2	1	1	1	0	1	2	0	0	1	2	0	0	1	0	35	2	1	15	3	3	4
53	7	7	7	4	7	4	7	7	7	7	4	7	7	1	7	1	2	2	1	3	2	3	2	3	2	1	2	3	0	3	1	3	1	2	0	1	22	2	1	1	5	4	3
54	7	5	4	3	4	4	6	4	4	4	3	5	5	3	5	3	2	1	0	0	0	3	1	0	3	3	3	2	0	0	0	3	1	1	0	0	24	2	1	3	5	3	3
55	5	5	6	6	5	6	6	5	5	4	6	6	6	5	5	5	0	0	0	2	1	1	1	3	1	0	0	3	1	0	0	3	0	0	0	0	27	2	1	5	3	3	4
56	7	1	4	3	1	4	7	4	1	2	2	5	4	1	6	1	1	1	1	3	0	1	1	2	3	3	0	3	0	1	0	3	1	2	0	0	24	2	1	1	2	3	3
57	7	3	3	3	3	3	6	4	4	3	3	6	4	2	4	2	1	0	0	2	1	0	2	2	1	0	0	.	0	2	0	2	0	1	0	1	24	2	1,4	2	2	2	3
58	7	3	3	3	3	3	3	3	3	2	2	5	2	1	5	1	0	0	0	3	0	0	0	1	3	0	1	1	0	0	0	1	0	0	0	0	24	2	1	3	1	1	3
59	5	1	4	2	2	2	2	2	2	1	1	2	3	2	2	1	1	0	0	.	0	0	0	2	1	1	0	2	0	0	0	1	0	1	0	0	56	2	1	25	1	2	2
60	5	3	4	4	3	4	6	5	4	3	3	5	3	3	5	3	0	0	0	0	0	0	1	.	0	0	0	.	0	0	0	.	0	0	0	0	．	2	2	．	2	3	2
61	6	6	5	4	4	3	6	5	5	5	4	5	5	3	6	2	0	1	1	0	1	1	1	3	1	0	0	2	1	0	0	2	0	0	0	1	42	2	1	19	4	4	2
62	7	1	4	3	1	5	7	4	7	1	1	4	1	1	6	1	1	0	0	3	0	1	1	0	1	0	0	1	0	0	0	1	0	0	0	0	45	2	2	10	2	3	3
63	6	5	4	5	5	3	6	7	1	1	1	4	1	4	4	3	0	0	0	0	0	0	0	3	0	0	0	0	0	0	0	0	0	0	0	0	．	2	1	25	2	4	2
64	1	1	1	2	1	1	4	5	1	1	1	1	1	1	1	1	1	0	0	2	0	1	1	2	0	0	0	3	0	0	0	2	0	0	0	0	37	2	2	5	2	2	1
65	7	1	5	3	2	2	7	7	2	2	2	5	4	4	7	2	3	0	0	.	0	3	0	3	0	0	2	3	0	2	0	3	0	0	0	0	44	2	2	14	1	3	4
66	7	1	7	4	4	3	7	1	1	1	1	6	4	1	6	1	0	0	0	3	0	1	0	3	0	0	0	3	0	0	0	3	0	0	0	0	45	2	1	．	2	2	3
67	6	5	6	5	6	5	7	5	6	5	4	4	5	3	6	5	2	1	2	2	2	3	3	3	3	1	1	3	1	1	1	2	0	1	1	1	25	2	1	3	4	4	4
68	5	5	5	6	5	5	6	6	5	4	5	5	4	4	5	3	2	0	1	2	1	1	3	1	3	0	0	1	0	0	0	2	0	0	1	0	34	2	2	13	2	2	3
69	3	2	2	3	2	.	4	3	3	1	2	5	3	2	2	2	0	0	0	0	1	1	1	0	1	1	0	1	1	0	1	1	0	0	0	0	28	2	1	4	2	2	3
70	6	1	5	7	1	7	5	6	1	1	7	2	1	1	2	1	1	0	2	3	0	3	1	0	1	0	0	1	0	0	2	2	0	2	3	0	48	2	1	26	2	2	5
71	7	1	2	2	1	2	6	2	2	1	1	2	3	2	6	1	0	0	0	3	0	0	1	2	0	0	0	3	0	0	0	2	0	0	0	0	46	2	2	24	2	2	3
72	7	7	7	5	5	5	6	5	7	7	4	5	7	2	7	1	3	0	1	3	1	3	3	.	1	3	3	3	1	3	1	3	0	3	1	0	39	2	2	11	2	4	4
73	5	5	5	3	4	4	5	4	4	3	4	4	5	3	3	2	0	0	0	2	0	0	1	2	1	0	1	3	0	0	0	3	0	1	0	0	52	2	1	25	4	5	2
74	4	1	6	2	2	2	5	1	5	5	3	4	7	1	4	5	1	0	0	3	2	1	1	1	2	0	1	3	1	0	1	3	0	0	1	1	41	1	1	10	1	3	3
75	5	2	4	4	2	6	4	4	3	4	1	2	3	4	4	4	0	0	0	0	0	0	0	0	1	0	0	3	0	0	0	2	0	0	0	0	．	．		．	．	．	．
76	3	3	3	2	2	2	2	7	2	2	2	2	2	2	2	2	0	0	0	3	0	0	0	3	0	0	0	3	0	0	0	1	0	0	0	0	67	2	2	40	3	2	1
77	3	1	6	2	1	1	3	7	1	2	1	1	2	1	2	1	0	0	0	.	1	0	1	2	2	0	0	2	0	0	0	1	0	0	0	0	25	2	1	2	2	1	1
78	3	2	4	3	4	4	7	7	3	1	1	5	2	1	1	1	0	0	0	.	0	0	0	3	0	0	0	3	0	0	0	3	0	0	0	0	61	2	2	32	2	2	2
79	5	5	3	5	3	4	7	7	5	1	1	7	4	1	7	1	1	0	0	.	0	3	0	.	0	0	0	.	0	0	0	.	0	2	0	0	44	2	2	17	2	2	5
80	7	2	4	5	5	5	6	5	2	6	2	6	6	1	5	1	2	0	1	3	2	3	3	3	1	0	3	3	1	0	0	2	0	0	0	2	29	2	1	7	3	4	2
81	3	3	.	3	3	3	4	3	3	3	3	4	4	1	3	5	2	0	1	3	1	3	3	2	1	1	1	0	0	0	0	2	0	0	0	0	25	2	1,4	1.5	2	2	2
82	7	7	6	4	6	4	7	6	7	4	5	7	5	3	7	4	2	2	1	3	1	1	.	3	0	1	3	2	0	2	1	2	1	1	0	0	27	2	2	4	3	4	3
83	4	3	4	4	4	4	5	3	3	3	3	4	4	3	4	2	1	0	0	3	1	1	0	1	1	0	1	3	1	0	0	1	0	0	0	0	42	2	2	7	2	2	2
84	3	1	4	4	1	3	5	5	1	4	4	6	4	1	5	4	1	0	0	1	0	0	0	3	0	1	0	2	1	0	0	3	1	1	0	0	26	2	1,2	2	2	2	2
85	5	5	4	3	5	.	5	2	5	2	2	4	3	1	4	1	1	1	0	.	1	.	0	2	0	0	1	.	0	0	0	2	0	0	0	0	66	2	1	35	4	4	．
86	5	4	5	2	2	2	6	6	4	2	3	3	6	4	3	3	2	0	0	0	3	0	0	0	0	0	0	0	0	0	0	3	0	0	0	0	55	2	1	33	．	．	．
87	7	5	5	3	2	3	7	6	3	3	3	7	3	3	7	3	0	0	0	0	1	1	1	1	1	0	0	3	0	0	0	0	0	0	0	0	39	2	1	18	2	3	2
88	4	4	4	4	4	4	4	4	4	4	4	4	4	4	4	4	1	0	.	2	1	2	1	2	1	2	2	2	1	1	1	2	1	1	1	1	38	2	2	16	3	3	1
89	7	5	3	4	5	5	7	4	4	2	2	3	2	2	4	2	2	1	0	3	1	1	0	3	1	0	0	2	1	1	0	3	0	0	1	0	34	2	1	8	3	3	2
90	7	4	3	3	3	3	7	4	5	4	3	4	5	3	5	3	1	0	0	2	1	1	2	2	1	0	0	2	0	0	0	3	0	0	0	0	24	2	1	3	2	3	1
91	5	5	4	5	5	4	4	6	4	5	6	4	4	4	3	3	0	0	0	2	0	1	1	1	1	0	0	1	1	1	2	1	1	1	1	0	34	2	1	．	3	3	3
92	7	1	7	5	7	4	7	4	7	1	3	7	1	3	7	1	0	0	3	.	2	0	.	3	2	2	0	1	0	0	0	0	0	0	0	0	48	2	1	22	4	4	2
93	3	3	3	3	3	3	4	3	3	3	.	3	3	2	3	1	0	0	0	3	0	0	0	3	0	0	0	.	0	0	0	.	0	0	0	0	45	2	1	25	2	2	2
94	7	4	6	4	3	4	7	4	5	4	1	3	4	1	2	2	0	0	0	1	0	0	0	2	2	0	0	1	0	0	0	2	0	0	0	0	49	2	1	28	2	3	3
95	7	5	1	1	7	2	7	4	7	1	1	7	1	1	7	1	0	0	0	3	0	0	0	3	0	0	0	3	0	0	0	3	0	0	0	0	33	2	1	10	5	4	3
96	7	7	3	4	4	3	7	5	3	1	1	7	1	4	7	4	1	0	0	3	1	1	1	3	1	0	1	1	0	0	0	1	0	1	0	2	30	2	2	3	5	4	2
97	6	4	4	4	1	1	6	1	1	1	1	5	1	1	5	1	0	0	0	3	0	0	0	1	0	0	0	2	0	0	0	1	0	0	0	0	31	2	1	11	2	2	1
98	5	4	3	3	3	3	5	2	4	2	2	4	2	2	5	2	0	0	0	3	0	0	0	3	0	0	0	3	0	0	0	2	0	0	0	0	36	2	1	16	5	2	1
99	6	5	7	4	4	4	7	4	7	7	1	7	6	1	7	4	0	1	1	3	1	1	3	2	0	0	3	2	0	1	0	0	0	0	0	0	23	2	1	3	5	5	2
100	6	6	4	6	6	4	6	5	7	1	6	6	1	2	2	2	3	0	0	3	0	0	0	2	3	0	0	2	1	1	2	3	2	1	1	0	31	2	1	8	5	5	3
101	2	2	3	2	1	1	2	1	1	1	1	1	1	1	1	1	1	0	0	1	1	0	0	1	2	0	0	0	0	0	0	2	0	0	0	0	28	2	1	5	2	2	2
102	7	2	3	4	2	4	7	4	7	3	4	7	3	4	7	3	0	0	0	3	0	0	3	3	0	0	0	3	0	0	0	3	0	0	0	0	48	2	1	19	2	1	2
103	6	7	4	4	6	4	7	4	4	4	2	6	5	4	5	1	2	1	0	3	3	3	3	3	1	2	2	3	1	0	1	3	0	1	1	1	49	2	1	26	2	4	3
104	5	4	4	4	4	4	4	1	4	1	1	1	1	1	1	1	0	0	0	.	0	0	0	0	0	0	0	0	0	0	0	1	0	0	0	0	52	2	1	23	1	3	2
105	5	6	4	3	5	4	6	5	3	3	4	5	4	3	5	2	1	0	1	3	1	2	2	2	1	0	2	2	1	0	1	2	0	1	1	1	62	2	1	24	．	．	．
106	4	2	5	4	3	4	6	4	2	3	3	4	5	2	4	2	1	0	1	0	1	1	1	0	0	1	0	2	0	1	0	1	1	1	0	0	49	2	1	28	1	3	1
107	6	7	4	3	3	3	6	3	3	3	3	3	2	2	4	1	0	0	0	3	0	0	2	3	0	0	0	0	0	0	0	2	0	0	0	0	45	2	1	22	5	3	1
108	6	7	5	4	5	4	7	1	1	1	1	2	1	1	1	1	0	0	0	.	0	0	0	.	0	0	0	.	0	0	0	.	0	0	0	0	48	2	1	25	4	4	2
109	3	1	2	2	2	4	4	2	2	2	2	2	2	1	1	1	0	0	0	.	0	0	0	3	0	0	0	3	0	0	0	3	0	0	0	0	68	2	2	50	2	2	2
110	5	3	3	3	3	3	5	5	4	3	3	5	3	2	4	3	0	0	0	3	0	0	0	3	0	0	1	1	0	0	0	1	0	0	0	0	47	2	1	25	2	2	2
111	6	2	7	2	2	2	7	1	1	1	1	1	2	2	2	1	2	0	0	2	3	3	3	3	0	0	3	3	0	1	0	1	0	0	1	1	44	2	1	22	1	2	3
112	7	1	6	4	1	6	6	1	1	1	7	7	7	7	7	1	3	0	0	3	3	3	3	3	3	3	3	3	3	3	3	3	1	1	3	3	56	2	1	35	2	4	5
113	2	5	4	4	4	4	3	3	3	3	3	2	2	1	1	1	0	0	0	0	0	0	2	0	0	0	0	0	0	0	0	0	0	0	0	3	54	2	1	8	2	2	1
114	7	7	7	6	6	6	6	5	5	6	7	7	5	5	7	3	3	0	0	.	0	.	.	.	.	.	3	.	.	.	.	.	.	.	.	.	48	2	1	15	．	．	．
115	3	3	4	4	5	4	4	4	5	5	1	2	4	1	2	1	0	0	0	.	0	0	0	.	0	0	0	3	0	0	0	.	0	0	0	0	56	2	1	33	3	3	2
116	4	1	4	4	1	4	4	5	1	1	4	4	3	4	3	2	0	0	0	3	0	0	0	3	0	0	.	3	0	0	0	3	0	0	0	0	29	2	1	4	．	．	．
117	5	4	3	.	5	6	6	4	5	3	4	6	5	4	5	4	1	0	0	3	1	2	3	3	0	1	0	2	0	1	1	1	0	0	1	0	38	2	2	18	2	3	3
118	3	7	4	1	6	4	5	1	5	3	1	4	4	1	4	1	0	2	0	2	1	1	1	2	3	0	1	3	1	0	0	3	0	2	0	0	25	2	1	5	5	3	2
119	1	1	4	1	1	7	1	7	1	1	1	1	1	1	1	1	0	0	0	3	0	2	1	2	0	0	0	2	0	0	.	.	0	0	0	0	41	2	2	19	2	1	3
120	6	7	5	5	4	7	6	7	5	7	4	7	7	2	5	2	1	0	3	2	1	3	2	2	3	2	0	1	3	2	0	3	2	3	0	1	25	2	1	2	3	3	3
121	7	7	7	4	7	3	7	4	7	3	4	6	6	1	7	1	3	3	2	3	1	3	3	2	3	1	3	3	1	1	1	3	1	1	2	1	46	2	1	26	4	5	2
122	7	2	3	3	1	1	7	3	1	4	1	4	4	4	4	4	2	1	1	2	1	2	2	3	2	0	2	2	1	0	1	2	1	1	0	1	28	2	1	8	2	2	3
123	5	5	5	4	4	3	5	3	3	5	2	3	6	2	3	2	2	0	1	3	.	1	2	0	2	1	1	3	0	2	2	2	1	1	1	0	26	2	1	6	5	3	3
124	5	2	4	3	1	4	6	3	2	2	2	5	1	2	3	2	1	0	0	2	1	1	1	2	0	0	0	2	0	0	0	1	0	0	0	0	．	2	1	8	2	2	2
125	2	1	1	1	1	2	4	1	2	1	1	2	1	2	2	2	0	0	0	0	0	0	0	2	0	0	0	1	0	0	0	1	0	0	0	0	52	2	2	8	2	2	2
126	6	1	3	4	6	4	7	5	6	3	6	7	5	4	3	1	1	0	1	1	2	1	2	2	1	1	0	2	0	0	1	1	0	0	1	.	27	2	1	6	2	4	2
127	6	1	2	3	3	1	7	5	4	1	4	5	2	1	6	4	1	1	0	0	0	0	1	1	0	0	0	0	1	0	1	1	0	0	1	0	42	2	1	18	2	1	2
128	5	2	3	2	2	4	4	5	2	2	2	3	3	2	3	2	0	0	0	0	0	0	0	0	0	0	0	0	0	0	0	0	0	0	0	0	37	2	1	13	2	2	2
129	6	4	4	3	5	5	6	4	5	2	2	5	5	4	5	4	1	0	0	3	1	1	1	3	0	0	0	3	0	0	0	3	0	0	0	0	33	2	1	5	2	2	2
130	1	2	2	2	4	2	6	3	5	1	3	5	1	1	5	1	0	0	0	0	0	0	0	0	1	0	0	2	0	0	0	0	0	0	0	0	28	2	1	．	．	．	．
131	4	3	2	5	5	5	4	4	4	4	4	4	4	4	4	4	1	0	0	3	0	0	.	2	1	0	.	1	0	0	0	3	0	0	0	0	48	2	2	7	2	3	3
132	1	2	1	1	2	4	2	2	2	1	2	1	5	4	2	2	0	0	0	2	1	0	1	0	0	0	3	2	0	0	0	0	0	0	0	0	47	2	2	10	2	2	2
133	5	4	5	4	3	4	5	4	4	4	4	3	5	4	5	3	0	0	1	3	0	1	1	3	1	0	1	1	0	1	0	2	1	1	1	0	31	2	2	13	5	5	3
134	4	4	4	4	6	2	5	2	4	1	2	4	4	1	3	1	1	0	1	0	0	1	1	0	1	1	1	2	1	0	0	1	0	0	0	0	40	2	1	9	5	4	2
135	5	4	4	4	4	4	5	4	4	4	4	4	4	4	5	4	0	0	0	3	0	0	3	1	0	0	0	2	0	0	0	1	0	0	0	1	24	2		3	3	3	3
136	3	4	2	2	4	1	5	2	4	1	1	4	1	1	4	1	0	0	0	0	0	0	0	3	0	0	0	0	0	0	0	0	0	0	0	0	33	2	1	15	3	4	2
137	5	4	5	5	3	4	5	4	4	6	4	5	5	4	5	4	0	0	0	3	0	0	1	3	0	0	0	3	0	0	0	3	0	0	0	0	36	2	1	11	2	2	2
138	3	1	4	1	1	1	5	1	4	1	1	2	2	1	5	1	0	0	0	3	0	0	0	3	0	0	0	2	0	0	0	3	0	1	0	0	41	2	1	13	2	4	1
139	5	4	4	4	4	5	3	5	3	1	5	1	4	3	4	1	0	0	0	3	1	0	0	0	0	0	0	0	1	0	0	1	0	0	0	1	29	2		7	2	2	3
140	5	3	4	4	3	5	5	5	4	4	4	3	4	1	1	1	0	0	0	3	0	0	0	1	0	0	0	0	0	0	0	1	0	0	0	0	30	2		5	2	2	3
141	5	7	6	4	4	4	5	4	5	4	3	5	5	2	6	1	0	0	0	3	0	0	3	3	3	0	0	0	0	0	0	1	.	0	0	0	25	2	1	4	2	3	3
142	7	1	5	1	2	4	7	4	4	4	4	1	1	1	1	1	0	2	3	3	0	3	0	0	3	3	0	0	3	0	0	3	3	0	3	0	23	2	1,4	2	5	3	3
143	2	1	5	1	1	1	1	1	1	1	1	1	1	1	1	1	0	0	0	3	0	0	0	3	0	0	0	3	0	0	0	0	0	0	0	0	25	2	2	2	1	1	1
144	4	4	5	4	5	4	7	4	5	3	3	3	6	2	2	2	0	0	0	3	0	0	1	2	0	0	0	2	0	0	0	3	0	0	0	0	56	2	1	30	3	5	1
145	1	1	1	1	1	1	3	1	1	1	1	1	1	1	1	1	0	0	0	3	0	0	0	3	0	0	0	3	0	0	0	3	0	0	0	0	33	2	1	11	2	2	2
146	7	1	4	.	1	4	5	1	1	2	1	2	4	1	5	1	0	0	0	3	1	0	1	3	2	2	0	3	0	1	0	1	1	2	0	0	26	2	1	3	2	2	2
147	3	1	4	4	1	4	3	2	2	3	3	3	4	2	4	3	.	.	.	.	.	.	.	.	.	.	.	.	.	.	.	.	.	.	.	.	29	2	1	8	．	．	．
148	5	4	3	4	4	1	7	2	2	1	1	5	1	1	2	1	0	1	0	2	0	1	0	1	0	0	0	0	1	0	0	1	0	0	0	0	35	2	1	9	3	3	1
149	3	2	4	4	3	4	5	4	3	4	4	4	4	2	3	2	1	0	1	3	0	1	1	2	1	0	0	.	0	1	0	2	0	0	0	0	26	2	1	5	2	2	3
150	5	5	4	3	1	3	2	5	3	2	5	3	2	3	1	2	2	0	1	3	1	1	1	2	2	0	1	1	0	0	0	1	0	1	1	0	26	2	1	4	2	2	2
151	7	6	5	3	4	3	6	6	5	6	4	6	6	4	5	3	1	0	0	2	1	3	3	3	0	1	0	3	0	2	0	3	1	1	0	1	30	2	1	8	2	3	2
152	5	1	4	1	2	1	6	5	2	2	1	3	1	1	4	1	1	0	0	1	0	0	0	1	0	0	0	1	0	0	0	1	0	0	0	0	30	2	1	9	2	2	1
153	2	2	3	1	3	1	5	2	4	2	1	4	3	1	5	1	0	0	0	1	0	0	0	2	0	0	0	0	0	0	0	2	0	0	0	0	32	2	1	10	4	4	1
154	6	3	5	4	2	6	7	5	2	3	5	7	7	1	7	1	1	0	0	3	1	1	0	3	1	0	3	3	1	0	1	3	0	0	3	0	29	2	1	6	2	3	5
155	5	3	6	4	4	4	6	6	6	4	4	4	6	4	6	6	0	0	0	3	0	1	1	3	0	0	0	3	1	0	0	3	0	0	0	0	45	1	2	25	3	3	3
156	5	2	2	2	1	1	2	1	1	1	1	1	2	1	1	1	0	0	0	3	0	0	0	1	0	0	0	3	0	0	0	0	0	0	0	0	27	2	1	6	1	1	1
157	5	2	1	1	1	1	4	1	1	1	1	1	1	1	1	1	0	0	0	1	0	0	0	2	0	0	0	0	0	0	0	0	0	0	0	0	32	2	1	10	2	2	2
158	5	5	6	4	6	5	6	5	5	5	5	6	6	4	4	4	1	0	0	3	0	0	1	1	0	0	0	3	0	0	1	3	0	0	0	0	38	1	1	18	5	4	2
159	5	1	2	2	1	2	5	5	1	2	4	3	5	3	5	2	0	0	0	3	0	0	2	1	1	0	0	0	0	0	0	1	0	0	0	0	30	1	1	9	2	2	2
160	3	2	1	1	1	1	3	2	1	1	1	1	1	1	1	1	0	0	0	0	0	0	0	0	0	0	0	0	0	0	0	0	0	0	0	0	61	2	1,3	10	2	2	2
161	6	1	2	1	1	1	6	2	1	1	1	1	1	1	1	1	1	1	0	1	0	0	0	2	0	0	2	1	0	0	0	2	0	0	0	0	58	2	2	40	2	2	3
162	3	3	4	3	4	3	3	3	5	3	3	3	4	3	3	2	0	0	0	0	0	0	0	0	0	0	0	2	0	0	0	2	0	0	0	0	55	2	1	34	2	3	2
163	5	7	3	7	4	4	6	1	7	7	1	4	7	1	1	1	0	0	0	3	1	1	1	3	3	0	0	3	1	3	2	2	0	1	2	2	36	2	1,3,4	11	5	2	3
164	4	1	3	2	2	2	4	1	2	2	2	2	.	2	3	1	0	0	0	.	0	0	0	0	0	0	0	0	0	0	0	0	0	0	0	0	22	2	1	0	3	3	2
165	6	4	5	6	5	7	7	6	4	4	5	5	6	5	6	5	1	0	0	0	1	3	.	1	0	0	0	0	1	0	1	2	0	0	0	1	54	2	3	30	3	5	3
166	5	3	1	1	1	1	5	3	2	1	1	6	1	1	2	1	0	0	0	0	0	1	1	1	0	0	0	0	0	0	0	0	0	0	0	0	38	2	1	15	2	2	2
167	6	1	4	4	1	4	3	5	1	1	1	1	3	1	3	1	0	0	0	3	0	0	0	0	1	0	0	2	0	0	0	0	0	0	0	0	43	2	1	21	2	2	2
168	5	4	3	2	1	1	4	4	2	2	1	2	1	1	5	2	0	0	0	0	1	0	1	1	0	0	1	1	1	1	0	1	0	0	0	0	56	2	3	32	2	2	2
169	3	2	4	3	.	3	3	4	.	3	2	3	3	1	3	3	1	0	0	3	0	0	0	1	0	0	0	3	0	0	0	3	0	0	0	0	60	2	2	40	2	2	2
170	5	3	5	6	5	6	6	3	4	1	4	4	2	2	3	3	1	0	0	0	0	0	0	2	0	0	0	2	0	0	0	2	0	0	0	0	58	2	1,3	35	2	3	2
171	5	1	5	1	1	1	6	5	1	1	1	4	1	1	1	1	0	0	0	0	0	0	0	3	0	0	0	0	0	0	0	2	0	1	0	0	37	2	3	14	2	2	2
172	7	4	6	3	7	1	7	5	5	4	3	2	7	5	5	3	1	0	1	2	0	2	2	2	3	2	0	1	1	0	1	3	2	2	0	0	33	2	1	7	5	4	3
173	5	3	4	4	3	4	5	6	5	4	3	3	3	3	4	3	3	0	0	3	0	3	3	0	3	0	3	0	1	1	1	3	0	3	1	0	56	2	1	35	3	3	3
174	5	3	3	4	3	4	3	1	4	4	1	3	4	1	7	1	0	0	0	3	0	0	0	3	0	0	0	3	0	0	0	3	0	0	0	0	40	2	1	16	3	5	3
175	5	5	3	4	2	4	7	5	3	3	4	2	2	1	5	1	1	0	0	3	3	3	3	3	3	0	0	1	0	0	0	3	1	0	0	0	29	2	1	2	2	5	2
176	5	2	4	4	4	5	5	5	4	5	5	5	3	5	3	2	0	0	0	3	0	3	0	0	3	0	3	3	0	3	0	3	0	0	2	1	28	1	1	4	4	2	3
177	2	1	2	2	2	2	5	3	2	2	1	2	1	1	1	1	1	1	0	0	0	1	0	1	1	0	0	0	1	0	0	3	0	0	0	0	35	2	1	6	1	2	2
178	6	5	5	2	4	4	5	5	5	1	1	6	1	2	5	1	1	0	0	0	1	1	1	2	1	0	0	1	1	1	1	2	0	1	0	0	47	2	1	19	．	．	．
179	7	4	5	5	6	7	7	5	6	4	5	7	6	1	7	3	1	1	1	0	2	3	1	2	1	0	1	3	1	2	0	2	1	3	0	0	40	2	2	11	5	5	2
180	5	6	5	4	1	1	7	3	7	6	1	4	4	2	7	1	0	0	0	1	3	3	1	2	2	0	0	1	0	0	0	0	0	0	0	0	45	2	1	12	5	5	1
181	5	5	6	4	6	5	7	5	6	5	4	6	6	3	5	3	3	0	2	3	2	.	2	3	3	1	3	3	1	1	3	3	1	2	2	1	44	2	1	20	3	4	3
182	1	1	2	1	2	3	7	1	7	2	1	7	1	1	5	1	1	0	1	1	1	2	1	1	0	0	0	1	0	0	0	0	0	0	0	1	36	2	1	9	5	3	2
183	4	3	3	2	1	2	6	5	3	1	2	5	3	1	5	1	2	0	1	1	2	2	2	1	2	1	0	3	1	0	1	1	0	1	1	0	48	2	1	8	3	2	2
184	2	2	2	3	2	2	3	3	2	2	2	2	2	2	2	2	0	0	0	2	0	0	1	2	0	0	0	2	0	0	0	2	0	0	0	0	46	2	1	17	2	2	2
185	3	2	2	2	2	2	2	1	1	1	1	1	1	1	1	1	0	0	0	2	0	1	0	3	1	0	0	2	0	0	0	3	0	0	0	0	69	2	2	45	2	2	4
186	5	6	5	3	1	2	6	3	2	2	2	6	5	2	4	4	1	1	1	3	0	0	1	1	1	0	1	1	0	1	0	1	0	0	0	0	58	2	1	35	．	．	．
187	3	4	4	3	1	4	3	2	4	1	1	1	4	1	1	1	1	0	0	3	0	3	2	3	1	0	0	.	1	0	0	3	0	0	0	0	46	2	1	25	2	2	2
188	5	6	5	4	5	2	7	3	3	4	2	6	6	1	4	1	0	0	0	0	0	0	2	3	0	0	0	0	0	0	0	1	0	0	0	0	47	2	1	26	5	5	2
189	6	5	5	4	5	4	6	4	5	4	4	6	5	3	6	2	1	0	1	3	2	3	.	0	2	0	3	1	1	0	0	3	0	1	1	0	44	2	1	23	4	4	2
190	5	3	5	2	5	4	7	5	4	2	2	5	3	1	5	2	1	0	0	3	0	1	1	1	1	0	0	1	0	0	0	2	0	0	0	0	34	2	1	11	2	2	3
191	7	5	6	4	4	4	5	1	5	4	5	5	5	1	4	1	2	0	3	3	3	3	3	3	0	0	0	3	.	.	.	3	0	0	.	0	44	2	1	1	．	．	．
192	6	4	6	5	4	4	6	5	4	4	3	4	4	3	3	2	1	0	1	3	1	2	2	3	2	1	1	3	1	1	0	3	1	1	0	1	41	2	1	20	2	2	2
193	6	7	5	6	7	4	5	3	6	1	6	3	3	1	3	1	1	0	1	3	1	1	1	2	2	2	0	3	1	1	1	1	1	2	1	0	49	2	1	34	2	4	3
194	6	6	6	6	5	5	6	1	3	1	1	4	4	1	4	1	0	0	0	3	0	0	0	1	0	0	0	1	0	0	0	3	0	0	0	0	29	2	1	1	2	3	3
195	7	1	3	2	1	4	3	2	1	1	1	1	3	4	1	1	0	0	0	3	0	0	0	0	0	0	0	0	0	0	0	2	0	0	0	0	45	2	1	24	1	1	3
196	6	6	6	6	6	7	6	6	6	7	6	6	6	7	6	1	3	3	3	3	3	3	3	0	3	3	0	3	3	0	3	3	0	0	3	3	49	2	1	17	2	2	5
197	7	5	7	7	7	7	6	7	7	5	5	7	7	5	7	3	2	0	2	3	1	3	3	2	2	2	0	3	1	1	1	3	0	2	0	1	36	2	1	12	3	3	4
198	6	5	.	5	5	5	6	5	6	4	3	6	4	1	6	1	2	0	0	0	1	0	0	2	0	0	0	2	1	0	0	2	0	1	0	0	52	2	1	30	2	2	3
199	3	3	1	2	1	1	4	1	1	1	1	2	1	1	1	1	0	0	0	3	0	0	0	3	0	0	0	3	0	0	0	1	0	0	0	0	24	2	1	4	2	2	2
200	3	3	5	2	2	2	5	1	1	1	1	2	1	1	3	1	0	0	0	3	0	1	0	3	0	0	0	1	0	0	0	2	0	0	0	0	21	2	1	1	2	2	2
201	5	1	5	2	1	1	5	2	1	1	1	5	1	1	5	1	0	0	0	0	0	0	0	0	0	0	0	0	0	0	0	0	0	0	0	0	39	2	1	16	1	1	1
202	5	3	7	4	3	5	7	1	5	4	4	3	5	4	3	1	2	0	1	1	0	3	3	1	2	0	2	1	.	0	1	2	0	2	1	0	29	2	1	8	2	2	2
203	6	2	3	1	1	2	6	1	1	2	3	4	5	2	1	1	1	0	0	3	1	1	1	1	3	0	0	2	0	0	0	0	0	0	1	0	47	2	1	25	1	2	2
204	1	1	1	1	1	1	1	1	1	1	1	1	1	1	1	1	0	0	0	3	0	0	0	.	0	0	0	3	0	0	0	3	0	0	0	0	41	2	1	12	1	1	1
205	5	2	3	4	2	5	6	2	2	2	2	5	2	2	6	2	1	1	0	1	1	2	2	2	0	0	1	1	0	0	0	1	0	1	0	1	40	2	1	10	．	．	．
206	5	5	5	3	4	2	6	4	5	4	2	4	4	2	3	2	1	0	1	2	2	2	2	3	0	0	0	1	1	1	0	3	0	2	0	0	27	2	1	6	2	4	2
207	5	5	4	4	4	4	7	5	7	6	5	6	5	7	4	6	0	0	0	1	0	0	1	3	1	0	0	3	1	0	0	2	1	1	1	0	29	2	1	4	2	4	2
208	7	1	5	2	7	7	7	1	1	2	5	7	3	1	6	1	0	.	.	3	3	1	1	2	0	1	3	3	2	2	3	3	1	1	1	1	30	2	1	2	2	4	3
209	4	3	3	1	5	1	5	1	2	1	1	1	2	1	1	1	0	0	0	2	0	0	0	0	1	0	0	0	2	0	0	0	0	0	0	0	26	2	1	2	2	2	2
210	4	2	4	4	3	5	5	2	2	1	4	4	1	2	1	1	0	0	0	2	0	0	0	1	0	0	0	1	1	0	1	2	0	0	0	0	64	2	2	40	2	2	2
211	7	4	6	4	7	7	7	4	6	4	1	7	5	1	5	2	3	2	2	1	3	3	3	3	0	2	2	3	2	0	0	3	2	2	0	2	39	2	1	14	1	4	3
212	5	3	6	4	6	4	7	2	7	5	1	3	7	1	2	1	2	0	0	3	2	3	1	2	1	2	0	1	0	3	0	0	0	2	0	0	22	1	1	2	2	3	2
213	7	3	5	5	5	5	7	2	5	4	2	7	5	1	6	1	3	1	.	1	1	2	3	3	1	0	1	3	1	0	0	2	1	1	0	1	34	2	1	10	2	4	2
214	5	4	5	2	4	2	5	2	2	4	2	2	4	2	2	2	0	0	0	3	0	0	0	3	0	0	0	3	0	3	0	0	0	0	0	0	28	2	1	5	2	2	2
215	3	3	3	3	3	5	4	7	7	4	4	3	5	3	3	6	0	0	0	3	0	0	0	3	0	0	0	1	0	0	0	1	1	0	0	0	35	2	1	12	4	2	5
216	7	1	4	3	7	2	7	2	7	1	1	7	4	1	7	1	3	1	3	1	3	3	3	3	3	1	1	3	2	0	0	3	1	3	0	1	46	2	1	6	5	5	1
217	3	7	3	2	6	2	3	1	2	1	1	4	1	1	4	1	0	0	0	3	0	0	0	2	1	0	0	0	0	0	0	0	0	0	0	0	39	2	1	11	5	5	1
218	5	1	7	1	1	1	7	1	7	1	1	1	1	1	1	1	0	0	0	3	0	0	0	0	1	0	0	0	0	0	0	1	1	0	0	0	26	2	1	2	2	2	1
219	5	4	5	5	4	5	5	6	5	2	6	5	5	5	4	2	0	0	0	3	0	0	2	3	0	0	0	3	0	0	0	2	0	0	0	0	24	1	1	4	2	3	2
220	6	5	2	2	2	2	7	5	4	1	1	6	2	1	6	5	1	0	0	3	0	0	0	0	0	0	0	0	0	0	0	0	0	0	0	0	49	2	1	8	2	2	2
221	5	3	5	2	4	7	6	2	3	3	5	4	3	3	6	3	1	0	1	1	2	2	.	0	0	0	3	1	0	0	0	3	0	0	0	1	49	2	1	27	2	2	2
222	6	1	3	3	6	4	7	5	7	1	4	2	1	1	7	1	0	0	0	0	1	3	3	3	2	0	0	0	0	1	0	1	0	0	0	1	33	2	1	5	2	2	2
223	5	5	3	3	3	3	5	3	4	3	3	4	3	3	4	3	0	0	0	3	0	0	0	3	0	0	0	3	0	1	0	1	0	1	0	0	28	2	1	1	1	2	2
224	5	2	3	2	1	1	4	1	1	1	1	3	1	1	1	1	0	0	0	3	0	0	0	0	0	0	0	0	0	0	0	3	0	0	0	0	32	2	1	2	2	2	2
225	5	4	4	3	3	3	5	3	3	3	2	5	2	2	5	2	0	0	0	3	0	0	3	3	0	0	0	0	0	0	0	0	0	0	0	0	32	2	1	10	5	5	1
226	7	4	4	4	5	1	7	2	3	7	2	7	7	2	7	1	0	0	1	3	0	1	1	3	3	1	3	3	0	0	0	3	3	3	3	0	26	2	1	6	2	2	1
227	6	6	6	6	4	4	6	6	6	4	4	5	4	2	5	4	1	0	2	2	2	3	2	3	0	0	0	3	0	0	0	3	0	2	0	0	．	2	1	．	．	．	．
228	1	1	1	1	1	1	2	1	2	1	1	1	1	1	1	1	1	0	0	0	0	1	1	0	0	0	0	0	0	0	0	2	0	0	0	0	37	2	1	17	1	1	1
229	1	4	4	1	2	1	4	1	1	4	1	4	3	1	1	1	0	0	0	3	1	1	0	1	0	1	1	0	1	2	1	1	0	0	0	0	24	2	1	2	2	3	2
230	4	4	5	4	4	.	5	4	5	4	5	4	5	3	4	3	1	0	1	.	1	3	2	0	3	1	1	2	1	1	1	2	0	1	0	0	40	2	1	0	3	4	3
231	4	4	4	4	4	7	7	7	4	1	4	4	4	4	1	1	0	0	0	.	0	3	3	0	3	0	0	0	0	0	0	0	0	0	0	0	38	2	2	19	4	3	1
232	2	2	2	2	2	2	4	2	2	2	2	2	2	2	1	1	0	0	0	3	0	1	0	0	1	1	1	1	0	0	0	1	0	1	0	1	31	2	1	6	2	2	1
233	7	7	5	5	5	5	7	7	7	7	4	7	5	4	7	5	1	0	1	3	2	1	1	3	2	0	1	2	3	3	0	3	1	1	0	1	24	2	1,2	0	2	2	4
234	6	2	7	7	7	7	7	7	7	7	7	7	7	2	7	2	1	1	2	2	2	2	3	2	1	2	0	1	2	0	0	2	0	0	0	0	29	2	1	7	2	2	4
235	6	7	6	5	7	6	7	6	7	5	5	7	7	4	7	1	1	0	0	2	0	3	1	2	0	0	1	2	2	1	1	3	0	0	1	1	．	2	1	．	5	5	3
236	2	2	2	2	2	2	2	7	4	1	2	2	2	2	2	2	0	0	0	3	0	0	0	3	0	0	0	3	0	0	0	2	0	0	0	0	45	2	1	20	2	4	4
237	2	2	2	2	2	2	2	2	2	2	2	2	2	1	1	1	0	0	0	0	0	0	1	1	0	0	0	0	0	0	0	1	0	0	0	0	49	2	1	27	2	2	3
238	5	5	5	3	4	4	6	1	6	2	2	5	6	1	4	1	0	0	0	.	.	.	1	3	.	.	.	.	.	.	.	.	.	.	0	.	33	2	1	9	2	2	2
239	3	2	2	2	2	2	7	4	2	2	2	2	2	2	2	2	0	0	0	3	0	0	0	3	0	0	0	3	0	0	0	3	0	0	0	0	39	2	1	10	2	2	2
240	7	5	4	4	1	3	7	4	1	2	2	5	1	1	5	1	0	0	0	0	0	0	0	0	0	0	0	0	0	0	0	0	0	0	0	0	41	2	1	20	2	2	3
241	5	6	5	5	6	6	7	7	6	1	3	6	6	4	6	4	0	0	0	2	0	0	1	1	1	0	0	1	1	0	0	2	0	0	0	0	57	2	1	35	4	4	2
242	5	2	3	3	3	2	5	3	4	2	2	3	4	2	4	2	1	0	0	2	1	0	1	2	0	0	0	1	0	0	0	2	0	0	0	0	43	2	1	10	2	3	2
243	7	7	7	7	7	7	7	7	7	7	7	7	7	7	7	7	3	1	3	3	3	3	3	3	3	3	3	3	3	3	3	3	3	3	3	3	34	2	1	12	5	3	5
244	2	1	2	2	1	2	5	1	3	1	1	4	2	1	4	1	0	0	0	3	0	0	0	0	0	0	0	3	0	0	0	0	0	0	0	0	54	2	1	31	．	．	．
245	3	6	7	6	6	6	6	3	5	3	4	4	5	3	5	3	1	0	0	3	0	1	1	3	0	0	0	1	0	0	0	3	0	0	0	0	47	2	1	22	3	5	2
246	2	3	3	4	4	4	3	2	2	2	2	2	2	2	2	2	1	0	0	3	0	0	0	2	0	0	0	1	0	0	0	1	0	0	0	0	53	2	1	11	2	3	2
247	5	3	1	2	2	3	5	5	2	1	1	5	1	4	5	6	1	0	0	0	0	0	0	3	0	0	1	0	0	0	0	0	0	0	0	0	60	2	1	4	1	2	1
248	4	2	5	2	.	5	5	2	7	1	1	2	5	1	4	1	0	0	0	0	0	0	0	3	0	0	0	3	0	0	0	1	0	0	0	0	46	2	2	28	2	4	2
249	5	4	4	4	2	4	5	3	4	2	4	4	4	4	5	3	1	0	0	1	1	1	1	1	1	0	0	2	0	0	0	1	0	0	1	0	32	1	2	3	3	3	2
250	4	3	3	3	3	3	5	3	6	4	2	4	3	2	2	2	0	0	0	3	0	0	1	1	0	0	0	1	0	0	0	1	0	0	0	0	36	2	1	14	3	3	1
251	7	2	4	3	2	2	6	6	4	3	2	4	4	2	2	2	1	0	0	1	1	1	2	0	0	0	0	1	1	0	0	2	1	0	0	0	27	2	1	6	2	2	4
252	6	4	4	3	2	4	6	3	2	2	4	5	5	1	4	1	0	0	0	1	0	2	0	2	0	0	0	2	0	0	0	2	0	0	1	0	35	2	1	9	2	2	2
253	5	4	4	5	4	4	6	6	4	4	3	4	5	4	5	6	1	0	1	1	1	1	1	1	2	0	1	2	1	1	1	3	1	1	0	0	51	2	2	23	2	2	2
254	7	7	6	6	7	6	7	6	7	5	5	7	7	5	6	4	3	0	2	3	3	3	3	3	0	0	0	3	0	3	3	3	0	3	3	0	43	2	1	23	5	4	4
255	5	5	6	5	6	4	7	5	5	3	3	6	4	3	5	3	1	0	1	1	1	2	2	2	0	0	0	2	1	1	0	2	1	1	0	0	43	2	1	9	5	4	4
256	7	4	4	3	3	1	5	2	4	3	2	5	4	1	4	1	1	0	0	2	1	1	1	2	0	0	1	2	0	0	0	1	0	0	0	0	22	2	1	1	2	2	2
257	5	5	5	4	4	4	6	4	4	2	2	5	4	2	4	2	1	0	1	3	0	2	0	3	0	0	0	3	0	0	0	3	0	0	0	0	38	2	1	10	4	5	4
258	6	2	2	2	2	2	6	4	2	2	2	6	3	1	5	1	1	0	1	1	1	1	1	2	0	1	0	1	1	1	1	1	0	1	0	1	30	2	2	1	2	2	2
259	4	3	4	3	4	4	5	5	4	3	4	5	4	4	4	3	1	0	0	3	0	2	0	.	0	0	2	1	1	0	0	2	0	1	0	0	65	2	2	33	2	2	3
260	5	4	4	4	4	3	6	5	4	2	2	5	2	2	5	2	0	0	0	1	0	0	0	2	1	0	2	2	0	0	0	2	0	0	0	0	60	2	2	．	3	3	3
261	5	3	4	4	3	4	5	5	3	3	3	4	4	3	4	3	0	0	0	0	0	1	1	1	1	0	0	3	0	0	0	3	0	0	0	0	44	2	1	10	2	2	3
262	6	6	5	3	3	3	7	4	3	1	1	5	5	1	1	1	1	0	1	2	1	1	1	2	1	2	2	2	1	0	0	2	.	0	0	1	53	2	1	33	5	3	2
263	6	5	6	4	3	3	7	4	3	3	3	5	3	2	6	1	0	0	1	3	1	1	0	2	1	0	0	1	0	0	0	2	0	1	0	0	33	2	1	11	3	3	2
264	7	5	3	4	3	3	3	3	3	2	2	3	2	3	4	1	0	0	0	0	0	0	0	0	0	0	0	0	1	0	0	0	0	0	0	0	52	2	1	14	2	2	2
265	6	1	2	2	2	2	5	1	2	2	1	1	6	1	2	1	1	0	0	3	1	1	1	2	1	0	0	2	0	0	0	2	0	0	0	0	52	2	1	10	2	4	2
266	7	7	7	3	7	2	7	5	7	6	4	7	7	1	7	3	3	1	2	3	2	3	3	3	3	0	3	3	2	1	0	3	1	1	0	1	42	2	1	17	5	5	2
267	7	1	5	3	1	2	4	5	5	1	1	4	6	1	7	1	3	0	0	2	3	0	1	3	1	0	0	2	0	0	0	1	0	1	0	0	39	2	1	15	1	2	3
268	7	6	6	4	4	3	7	5	3	1	1	6	1	1	7	1	3	0	0	2	2	2	2	2	3	2	2	2	0	0	0	3	0	0	0	0	48	2	1	13	4	4	2
269	6	5	6	3	4	3	7	3	6	6	3	7	7	4	6	2	3	3	3	0	3	3	3	0	3	3	3	0	2	2	2	3	0	0	1	1	22	2	1	1	2	3	2
270	5	4	4	3	4	3	5	3	3	4	3	4	4	4	5	3	0	0	0	3	0	0	0	2	2	0	1	2	1	0	0	3	0	0	0	0	42	1	1	4	3	3	2
271	5	1	2	2	1	1	6	2	1	3	1	1	5	1	4	1	0	0	0	1	0	1	1	2	2	0	0	2	1	1	0	2	0	1	0	0	29	2	1	8	2	2	2
272	2	7	7	4	4	7	5	5	5	5	2	4	7	2	4	2	3	0	2	0	0	3	3	1	.	0	1	1	2	0	0	3	0	1	0	0	46	2	1	28	4	5	2
273	.	1	1	2	1	1	3	2	2	2	1	2	2	1	1	2	0	0	0	0	0	0	0	1	0	0	0	0	0	0	0	1	0	0	0	0	61	2	1	40	2	2	2
274	7	6	6	5	6	6	6	6	6	4	4	.	4	4	3	1	0	0	0	3	0	2	1	1	0	0	.	3	0	0	0	3	0	0	0	0	61	2	2	42	2	5	2
275	6	6	6	6	6	6	6	7	7	6	4	5	5	4	4	4	3	0	3	3	3	3	3	3	3	3	3	3	3	0	0	3	0	3	3	3	35	2	1	13	3	4	3
276	2	1	1	3	1	2	7	3	1	1	1	7	1	1	7	1	1	0	0	3	0	0	0	3	1	0	0	2	0	0	0	0	0	0	0	0	50	2	1	19	1	4	2
277	5	1	3	4	3	3	3	4	3	3	4	3	3	3	3	1	0	0	0	2	0	1	0	2	1	0	2	2	1	1	1	2	0	1	0	0	39	2	2	6	2	2	3
278	3	4	6	2	4	3	3	4	4	3	3	1	6	1	1	1	1	0	0	3	0	0	1	1	1	0	0	1	2	2	1	1	0	0	1	0	52	2	1	31	3	3	2
279	5	3	2	5	3	5	5	6	3	3	6	4	5	5	3	2	1	0	2	1	1	3	3	2	3	1	1	2	2	0	1	2	0	1	2	2	37	1	1	15	2	2	3
280	4	3	6	2	2	4	6	2	2	5	5	2	6	1	1	1	.	0	0	0	1	2	2	2	2	0	0	1	0	1	0	1	0	1	0	0	33	2	1	10	．	．	．
281	5	5	5	5	5	5	5	5	5	4	4	5	5	5	5	5	1	0	0	3	0	0	1	2	1	.	0	3	0	0	0	2	0	0	0	0	28	2	1	10	3	3	3
282	5	3	5	4	6	4	5	5	6	4	4	4	4	3	4	3	0	0	0	3	0	0	0	3	0	0	0	3	0	0	0	0	0	0	0	0	30	2	1	5	4	3	1
283	5	6	6	4	5	4	4	4	4	4	4	4	4	4	4	4	0	0	0	3	0	0	0	3	0	0	0	3	0	0	0	3	0	0	0	0	20	2	1	1	5	4	3
284	7	7	5	7	5	4	4	4	2	7	1	3	7	1	5	1	0	1	0	0	0	0	0	1	0	0	0	0	0	0	0	2	0	0	0	0	45	1	1	25	2	2	2
285	1	1	1	2	1	1	4	1	1	1	1	4	1	1	3	1	0	0	0	.	1	0	0	1	2	2	0	2	1	1	1	2	0	1	0	1	25	2	1	1	2	3	3
286	4	2	2	2	2	2	7	2	2	2	3	4	2	2	2	2	1	0	0	1	1	0	1	1	1	0	0	1	1	1	1	1	0	1	1	1	26	2	1	3	2	2	2
287	4	2	1	2	1	2	6	2	2	1	1	5	4	2	3	1	0	0	0	3	0	0	0	0	3	0	0	0	0	0	0	0	0	0	0	0	22	2	2	1	1	2	1
288	6	5	6	4	6	6	6	5	6	5	5	6	6	1	2	1	0	0	0	3	0	0	0	3	0	0	0	3	0	0	0	3	0	0	0	0	24	2	1	4	3	3	1
289	7	7	7	5	5	5	7	5	7	5	5	5	7	5	5	5	3	0	1	3	1	0	3	1	0	1	0	0	1	2	1	2	2	1	1	1	29	2	1	5	5	4	3
290	4	4	3	2	5	2	6	1	1	1	1	5	3	1	6	1	1	3	1	1	3	1	3	2	0	0	3	1	2	0	0	2	0	0	0	0	36	2	1	9	2	2	1
291	4	4	4	4	4	4	4	4	4	4	4	4	4	4	4	4	0	0	0	3	0	0	0	3	0	0	.	.	.	.	.	.	.	.	.	.	．	2	1	．	．	．	．
292	6	7	7	4	7	4	7	7	6	4	3	6	6	1	4	4	1	1	1	0	0	1	1	3	1	0	1	2	1	0	0	3	0	1	0	0	32	2	1	10	2	4	3
293	7	.	7	5	5	5	7	7	5	7	.	7	7	1	7	1	1	0	1	3	1	2	1	1	3	2	0	3	3	3	3	2	3	3	2	0	20	2	1	2	2	4	3
294	6	6	5	5	5	4	6	6	5	5	4	5	5	4	6	4	0	2	0	.	0	1	1	2	1	0	1	2	0	0	0	2	0	0	0	0	25	1	1	3	1	3	3
295	4	4	5	4	4	4	5	1	4	1	1	4	1	1	4	1	1	0	0	3	0	0	2	3	0	0	0	3	0	0	0	1	0	0	0	0	．	．		．	2	3	3
296	6	4	3	3	4	4	6	4	4	4	6	6	5	4	6	3	1	0	1	2	0	1	1	2	1	0	1	1	1	2	1	3	0	1	1	1	29	2	1	3	2	4	2
297	5	3	5	5	6	3	5	5	3	3	5	2	2	2	2	2	0	0	0	3	0	3	3	3	0	0	0	2	3	1	1	2	0	1	1	0	24	2	1	2	2	2	2
298	5	2	4	1	1	1	7	5	4	4	5	4	4	4	4	1	0	2	0	3	0	0	2	3	0	0	0	3	0	0	0	3	0	0	0	0	26	2	1	6	2	3	3
299	2	2	2	2	2	2	3	4	2	2	2	2	4	1	1	1	1	0	0	0	0	0	1	3	0	0	0	0	0	0	0	2	0	0	0	0	40	2	1	10	2	3	2
300	7	6	6	5	6	6	6	6	6	3	6	6	3	4	6	5	2	.	0	3	1	1	1	3	1	1	0	1	1	1	2	3	0	1	2	1	34	2	1	12	5	4	2
301	6	7	5	3	3	4	7	6	2	3	2	7	4	1	5	1	3	1	1	0	0	1	3	0	1	0	0	0	1	1	0	1	1	1	0	0	30	2	1	8	4	4	2
302	6	6	7	3	6	1	7	4	4	5	1	7	4	1	3	1	1	0	0	3	.	3	3	1	1	0	0	0	0	0	0	2	1	1	0	0	25	2	1	5	4	5	3
303	4	3	4	4	4	3	5	4	3	4	4	5	4	2	4	2	1	0	1	2	0	1	1	2	0	0	0	2	1	0	0	2	0	0	1	1	28	2	1	3	3	3	3
304	6	1	2	7	2	4	6	6	2	1	4	4	1	1	1	2	1	0	0	1	1	1	1	0	0	1	0	3	2	0	1	2	1	1	1	1	34	2	1	10	2	2	2
305	2	4	4	5	2	4	3	6	3	3	4	3	5	2	3	2	0	0	0	3	0	1	0	3	0	0	0	3	1	0	0	2	0	0	0	0	51	2	1	29	2	5	4
306	5	3	3	2	2	2	.	2	2	2	5	.	2	2	5	2	0	0	0	1	1	0	0	1	0	0	0	1	0	0	0	1	0	0	0	0	24	2	1	3	2	2	2
307	7	5	7	7	4	5	7	2	2	4	7	5	5	5	7	4	1	0	0	1	2	1	1	2	1	1	3	2	.	1	1	2	0	1	0	2	27	1	1	6	4	3	3
308	6	6	6	5	6	5	7	5	6	5	5	6	5	2	4	4	1	0	2	3	1	2	2	3	0	1	0	3	0	0	0	3	1	1	0	1	24	2	1	2.5	5	4	3
309	1	6	5	5	5	2	6	1	1	1	1	7	1	1	5	1	0	0	0	0	0	0	1	2	0	0	0	0	0	0	0	0	0	0	0	0	33	2	2	8	4	4	2
310	5	4	4	4	3	4	4	4	4	4	3	4	4	3	4	4	0	0	0	3	0	0	0	3	0	0	0	3	0	0	0	3	0	0	0	0	26	2	1	4	2	2	3
311	5	2	5	3	2	2	7	5	5	4	2	5	3	1	5	2	0	0	0	3	0	3	3	3	3	3	0	3	0	0	0	3	1	0	0	0	22	2	1	1	2	2	3
312	1	1	7	1	1	1	7	4	4	7	1	2	7	1	2	1	1	0	0	0	2	0	1	3	0	0	1	3	0	0	0	1	0	0	0	0	25	1	1	5	2	3	2
313	5	4	4	2	3	2	6	4	3	5	4	5	4	4	4	1	0	0	0	1	1	1	1	1	1	0	1	1	0	1	1	2	0	1	0	1	27	2	1	5	4	4	3
314	5	1	3	4	2	4	4	4	4	4	4	4	4	4	1	1	1	0	0	3	0	1	1	2	0	0	0	2	0	0	0	3	0	0	0	0	24	2	1	5	．	．	．
315	6	5	5	4	3	3	6	3	4	4	3	5	5	3	5	3	1	0	1	1	1	1	2	2	1	0	1	2	1	1	0	2	0	1	0	1	37	2	1	6	3	3	2
316	5	4	2	3	1	3	6	4	3	3	3	4	4	2	4	2	0	0	0	.	1	1	1	2	0	1	0	3	0	0	0	2	0	0	0	0	21	2	1	1	2	2	2
317	6	4	4	4	4	4	6	3	3	3	4	7	3	4	1	1	1	0	0	2	1	1	1	2	1	2	0	2	0	1	1	2	0	2	1	1	26	2	1	1	2	2	3
318	6	2	6	4	4	6	6	4	4	1	1	7	2	1	6	4	2	0	0	0	3	3	3	0	0	0	0	0	0	0	0	0	0	0	0	0	48	1	2	15	3	3	2
319	5	4	5	4	2	2	4	2	2	2	2	6	6	1	1	1	2	0	1	3	2	1	1	3	0	1	1	1	0	1	0	1	0	1	0	0	50	2	1	20	2	4	2
320	7	1	1	1	1	1	5	4	1	1	4	1	7	1	7	1	2	0	1	2	1	2	2	2	2	1	0	0	1	0	2	0	0	1	1	0	46	2	1	26	1	1	2
321	5	1	4	1	3	1	5	1	2	1	1	2	1	1	1	1	1	0	0	1	0	1	1	0	0	0	0	2	0	0	0	1	0	0	0	0	34	2	1	2	2	2	1
322	6	6	6	5	5	4	6	6	5	3	2	2	4	1	2	2	0	2	0	3	0	0	0	3	0	0	0	1	1	0	0	3	0	0	0	0	20	2	2	2	2	3	2
323	5	4	3	3	3	2	5	3	3	4	2	4	5	2	4	2	0	0	0	3	2	2	2	1	0	0	0	3	0	0	0	3	0	0	0	0	24	2	1	4	．	．	．
324	7	6	7	7	7	6	7	7	7	7	5	7	7	5	6	6	3	1	3	0	3	3	3	0	3	2	2	3	2	0	0	3	0	2	0	1	30	2	1	9	4	4	4
325	.	1	.	1	1	1	4	1	1	2	1	2	1	1	1	1	0	1	1	3	0	1	1	3	0	0	0	3	0	0	0	3	0	0	0	0	25	2	1	5	2	1	1
326	5	4	5	4	4	4	6	5	4	4	1	4	4	2	3	2	2	0	1	.	1	2	3	1	2	1	0	3	0	0	0	3	0	1	0	0	35	2	1	10	2	5	3
327	5	2	4	2	1	2	3	2	2	3	4	3	4	1	1	1	1	0	0	3	0	0	1	2	1	0	0	0	0	0	0	2	0	0	0	0	32	2	1	9	2	2	2
328	5	4	4	4	4	4	5	4	4	4	4	4	4	3	4	3	0	0	0	3	0	0	0	0	0	0	0	3	0	0	0	3	0	0	0	0	26	2	1	6	2	2	3
329	5	1	3	2	1	3	6	3	2	2	3	4	2	1	5	2	0	0	0	0	0	1	0	0	3	0	0	1	0	0	0	0	0	0	0	0	29	2	1	7	1	1	2
330	2	5	5	2	6	2	4	2	5	5	2	4	5	1	1	1	0	0	0	3	0	0	0	1	1	0	0	2	0	0	0	2	0	0	0	0	26	2	1	4	3	3	3
331	7	1	1	1	1	1	6	6	1	1	1	1	1	1	6	6	0	0	0	0	0	0	3	0	0	0	0	0	0	0	0	3	0	0	0	0	25	2	1	4	2	1	3
332	3	3	4	2	3	3	3	4	2	3	1	2	3	1	1	1	1	0	1	1	0	1	0	1	0	0	1	1	2	0	0	1	0	0	0	0	34	2	1	．	2	2	4
333	5	3	7	4	1	2	2	4	3	1	3	1	5	1	1	1	0	0	0	3	0	0	0	3	0	0	0	3	0	0	0	3	0	0	0	0	25	2	2	5	2	2	1
334	5	1	4	3	2	4	7	4	4	6	4	6	6	1	7	1	2	0	2	3	2	3	3	2	2	2	2	3	2	2	0	3	1	3	1	0	26	2	1	4	．	．	．
335	5	3	4	4	4	4	4	7	1	1	1	1	3	1	1	1	0	0	0	0	0	0	0	0	0	0	1	1	0	0	0	2	0	0	0	0	33	2	1	10	2	2	3
336	5	4	3	.	3	4	5	1	2	2	2	6	2	5	5	2	1	0	0	2	1	1	0	2	1	0	2	1	0	2	0	2	0	0	1	0	30	1	1	6	5	4	2
337	6	6	6	6	4	6	7	4	7	4	7	7	6	6	7	4	3	1	3	3	2	3	2	3	1	0	3	3	3	0	3	3	1	2	3	0	43	2	2	1	3	3	4
338	2	2	2	2	2	2	4	2	2	2	2	2	2	1	2	2	0	0	0	3	0	0	0	3	2	0	0	3	0	0	0	3	0	0	0	0	29	2	2	0	2	2	2
339	5	4	7	4	5	4	5	7	4	6	5	4	6	7	4	6	0	0	1	3	0	1	2	3	1	2	0	0	0	2	2	3	2	2	2	0	26	2	1	2	．	．	．
340	6	4	5	4	4	4	7	3	4	5	3	4	5	4	3	3	1	0	1	3	1	1	1	2	2	0	0	3	0	0	0	2	1	1	0	0	25	2	1	4	3	4	3
341	5	1	5	1	1	5	5	3	3	6	1	5	5	1	4	1	0	0	0	1	0	1	1	1	2	0	0	1	0	1	0	1	0	0	0	0	30	2	1	10	1	2	2
342	7	7	7	5	4	3	7	7	4	1	1	2	2	1	2	1	2	0	2	3	2	2	0	2	0	0	1	1	0	0	0	1	0	1	0	0	36	2	1	15	5	5	3
343	5	4	4	3	4	4	4	4	3	3	3	3	4	1	5	4	0	0	0	0	0	0	0	3	1	0	.	1	0	0	0	1	0	0	0	0	37	2	1	15	2	2	2
344	3	2	4	2	2	2	5	3	3	5	2	5	3	2	5	1	0	0	0	2	0	0	1	2	0	0	0	2	0	0	0	2	0	0	0	0	37	2	1,2	13	2	2	2
345	3	2	3	2	2	2	2	1	1	1	1	1	2	1	1	1	0	0	0	0	0	0	0	0	1	0	0	0	0	0	0	0	0	1	0	0	24	2	1	2	2	1	2
346	5	4	5	2	2	4	5	5	2	5	2	3	4	2	2	1	1	0	1	1	0	2	2	2	1	0	0	2	0	0	0	2	0	1	1	0	28	2	1	6	．	2	2
347	6	5	7	7	4	7	6	7	7	7	7	7	4	4	6	4	2	3	1	3	3	3	3	2	1	3	0	3	1	3	0	3	1	2	1	2	25	2	1	4	2	5	2
348	6	1	5	5	1	5	7	7	5	1	5	1	7	7	1	7	1	0	1	0	1	0	1	3	0	0	2	2	0	0	0	2	0	0	1	1	26	2	1	5	2	3	2
349	6	2	4	2	2	2	6	4	2	2	2	2	2	2	5	2	0	0	0	3	0	0	0	0	0	0	3	0	0	0	0	3	0	0	0	0	36	．	1	14	1	3	1
350	2	1	5	4	2	2	2	5	3	4	1	2	2	2	2	1	1	0	0	0	0	2	3	0	0	0	0	1	0	0	0	1	0	0	0	0	26	2	1	5	2	2	2
351	7	1	4	5	1	3	7	4	2	2	2	7	3	5	7	5	2	0	0	1	2	2	2	1	1	0	1	2	1	0	0	2	0	0	0	0	33	1	2	8	3	2	2
352	6	5	5	5	5	5	5	3	4	5	4	5	5	3	5	3	1	1	1	2	0	1	0	3	2	0	0	3	2	1	0	3	2	2	0	0	30	2	1	8	3	5	3
353	5	5	4	5	5	5	5	5	5	5	5	4	4	4	5	4	3	0	3	.	0	0	0	.	3	0	0	3	0	0	0	3	0	0	0	0	53	2	2	7	2	3	3
354	6	6	5	1	1	1	6	1	5	1	1	1	1	1	1	1	0	0	0	3	0	0	0	3	0	0	0	3	0	0	0	3	0	0	0	0	36	1	1	14	4	4	1
355	5	5	5	5	5	5	5	5	5	5	5	5	5	5	5	5	1	1	1	2	1	1	1	2	1	1	1	2	1	1	1	2	1	1	1	1	61	2	1	17	3	3	3
356	6	5	6	2	3	2	5	5	4	2	2	5	2	2	2	4	0	0	0	3	0	0	0	2	0	0	0	3	0	1	0	1	0	0	0	0	30	1	1	7	2	2	2
357	7	4	5	4	5	5	6	5	4	7	4	4	5	3	3	3	1	0	0	0	0	1	1	3	2	0	0	3	1	0	0	3	0	0	0	0	31	2	1	10	3	2	4
358	6	3	4	3	5	5	6	4	3	2	2	2	2	2	4	2	1	3	0	3	1	1	1	0	0	0	1	0	0	0	0	3	0	0	0	1	36	2	1	10	5	4	2
359	7	1	4	4	1	4	7	4	2	1	1	6	1	1	6	1	1	0	0	3	0	1	1	2	0	0	0	2	0	0	0	2	0	0	0	0	．	2	1	10	2	2	2
360	5	4	4	4	4	4	5	4	4	4	4	5	4	3	4	3	0	0	0	3	0	0	0	3	0	0	0	3	0	0	0	.	0	0	0	0	．	．		．	2	2	1
361	7	7	7	1	5	1	7	1	1	5	1	5	1	1	7	1	1	3	1	3	3	1	1	2	3	2	1	3	0	0	0	1	0	1	0	2	26	2	1	1	5	3	2
362	4	4	3	2	3	2	4	3	4	4	1	3	3	1	3	1	1	0	0	.	0	0	0	1	0	0	0	1	1	0	0	1	0	0	0	0	22	2	1	1	3	3	3
363	3	7	7	1	4	7	6	1	4	4	7	1	4	1	1	1	0	0	0	3	0	1	0	0	0	3	0	2	.	0	0	2	0	0	0	0	30	2	1	4	4	3	1
364	7	1	1	1	1	1	6	1	1	1	1	1	1	1	1	1	1	1	0	2	0	0	1	1	0	0	0	3	0	0	0	0	0	0	0	0	25	2	1	2	1	1	1
365	6	1	1	1	1	2	7	2	2	1	1	6	2	2	7	1	1	0	0	0	1	1	1	1	1	0	0	2	1	0	0	2	1	1	0	0	40	2	1	15	2	2	2
366	7	5	5	6	4	5	6	7	5	6	5	4	5	7	4	5	2	0	1	3	1	1	2	2	1	0	2	2	0	1	0	2	0	0	0	0	24	1	1	5	3	4	3
367	4	2	3	1	1	1	4	1	4	1	1	1	1	1	1	1	0	0	0	0	0	0	0	0	0	0	0	0	0	0	.	.	.	.	.	.	．	2	1	10	3	1	2
368	3	4	5	3	4	2	3	3	3	3	3	3	4	3	3	3	0	0	0	3	1	0	1	3	1	0	0	3	0	0	0	3	0	0	0	0	29	2	1	6	3	3	2
369	3	3	3	3	3	3	4	2	3	3	2	3	4	1	2	1	0	0	0	3	0	0	1	2	1	0	0	1	0	0	0	1	0	0	0	0	25	1	1	2	2	4	2
370	3	6	4	2	5	2	4	2	4	2	3	3	3	1	5	3	0	0	0	3	1	1	0	2	0	0	0	2	0	0	0	2	0	0	0	0	35	2	1	10	5	4	2
371	6	5	3	3	3	3	3	3	3	3	2	2	2	2	5	5	0	0	0	3	0	0	0	2	1	0	0	3	0	0	0	1	0	0	0	0	26	2	1	5	3	2	2
372	7	4	3	2	6	5	7	1	4	1	1	6	1	1	4	1	1	0	0	3	1	1	1	0	3	0	0	1	1	0	0	0	1	1	0	0	25	2	1	5	5	3	2
373	5	6	5	5	6	6	6	3	4	4	5	5	6	2	6	2	0	0	0	2	1	1	0	3	1	0	2	3	0	2	1	3	1	1	1	0	52	2	2	28	4	5	3
374	6	4	4	2	4	3	5	4	4	4	4	5	5	4	5	4	1	0	0	0	0	0	0	1	0	0	3	2	0	0	0	1	0	0	0	0	40	2	1	15	3	3	1
375	4	1	3	1	1	1	2	1	1	1	1	1	1	1	1	5	2	0	0	1	0	1	0	1	1	0	0	0	1	0	0	1	0	0	0	0	29	2	1	7	2	2	2
376	1	1	1	1	1	1	1	1	1	1	1	1	1	1	1	1	0	0	0	3	0	0	0	3	0	0	0	3	0	0	0	3	0	0	0	0	40	2	1	10	1	2	2
377	4	4	4	4	4	4	7	4	4	4	1	4	4	1	4	1	1	0	0	3	1	1	1	3	0	0	0	3	0	0	0	2	0	1	0	0	49	22	1	24	2	2	3
378	5	1	4	5	4	5	6	6	5	6	2	5	6	1	5	2	2	1	1	2	2	2	3	2	1	0	2	3	1	3	0	0	0	1	0	0	23	2	1	2	．	．	．
379	4	4	7	1	1	1	7	1	1	1	1	1	7	1	1	1	2	0	2	3	1	1	1	3	0	0	3	1	0	0	0	2	0	0	0	0	64	2	2	30	4	4	1
380	4	3	3	3	2	4	4	2	2	2	3	3	3	1	4	1	1	0	0	0	0	0	0	1	1	0	1	2	0	0	0	1	0	0	0	0	27	2	1,4	5	2	2	2
381	5	1	1	1	1	1	1	1	1	1	1	4	1	1	4	1	0	0	0	3	0	0	0	3	0	0	0	3	0	0	0	3	0	0	0	0	22	2	2	4	1	1	2
382	1	1	3	3	2	2	3	4	3	2	1	2	1	1	3	1	0	0	0	1	0	0	0	0	0	0	0	1	0	0	0	1	0	0	0	0	49	2	1	8	2	2	2
383	5	5	5	5	6	4	6	5	6	6	4	4	6	1	1	3	0	3	0	3	1	3	3	3	0	0	1	2	0	0	0	3	0	0	1	0	22	2	1	1	3	3	3
384	4	4	4	4	4	4	4	4	4	4	4	4	4	4	4	4	0	0	0	3	0	0	0	3	0	0	0	3	0	0	0	3	0	0	0	0	26	2	2	5	2	2	3
385	4	1	1	3	1	1	4	4	1	1	1	1	1	1	1	1	0	0	0	.	0	0	0	.	0	0	0	.	0	0	0	.	0	0	0	0	49	2	1	25	1	3	1
386	6	5	4	4	4	2	6	4	5	4	4	4	4	3	6	3	1	0	1	2	1	1	0	1	1	1	0	2	0	0	0	2	0	0	0	1	37	2	1	7	2	2	2
387	1	1	1	1	1	1	1	1	1	1	1	1	1	1	1	1	0	0	0	3	0	0	0	3	0	0	1	3	0	0	0	3	0	0	0	0	27	2	1	5	1	1	1
388	5	4	4	4	4	4	4	4	4	4	4	4	4	4	4	4	1	0	0	3	0	0	2	0	0	0	0	3	0	1	0	3	0	0	0	0	．	2	1	．	2	2	3
389	6	3	4	4	4	4	6	4	5	3	5	5	3	3	4	3	1	2	2	2	0	1	.	3	0	1	2	1	1	0	2	0	1	2	1	0	．	．		．	．	3	4
390	5	6	5	6	6	6	6	5	5	4	7	6	5	5	6	1	2	1	3	3	1	3	1	2	3	2	2	2	0	0	1	3	0	1	2	1	25	2	1	3	2	2	2
391	5	6	5	5	5	5	7	7	6	5	4	2	4	1	2	1	2	2	2	2	1	3	3	2	0	0	0	3	1	0	0	1	0	1	1	0	39	2	1	15	2	2	2
392	2	1	4	2	1	4	3	2	1	2	2	1	2	1	2	1	0	1	0	3	0	1	0	3	0	0	0	3	0	0	0	3	0	0	0	0	30	2	1	9	2	2	2
393	1	1	1	1	1	1	1	3	1	1	1	1	2	1	1	1	0	0	0	3	0	0	0	2	0	0	0	3	0	0	0	0	0	0	0	0	28	1	1	2	1	1	2
394	2	1	2	1	1	1	3	1	2	1	1	1	1	1	2	1	0	0	0	3	0	0	.	3	0	0	0	3	0	0	0	0	0	0	0	0	34	2	1	．	1	1	1
395	5	7	.	.	7	3	7	7	4	7	4	4	7	1	1	1	3	1	1	3	2	3	3	3	3	3	3	3	1	3	0	3	2	3	3	1	32	2	2	0	3	3	3
396	6	3	5	2	4	2	6	5	4	1	1	5	6	1	3	1	2	0	1	0	1	2	2	1	0	0	0	1	1	1	0	2	0	0	0	1	31	1	7	6	2	4	2
397	6	4	3	2	5	2	5	1	3	2	3	5	2	2	6	2	1	0	0	1	1	0	0	0	1	0	0	0	0	0	0	1	0	0	0	0	30	2	6	8	2	2	2
398	5	1	2	2	1	2	2	4	2	1	2	2	1	2	2	1	0	0	0	3	0	0	0	0	0	0	0	0	0	0	0	0	0	0	0	0	31	1	6	11	1	1	2
399	2	1	1	1	1	1	5	1	5	1	1	2	1	1	1	1	0	0	0	2	0	1	0	1	0	0	0	1	0	0	0	2	0	0	0	0	32	2	6	7	4	2	2
400	2	2	2	2	2	2	4	4	4	2	2	2	2	2	4	1	0	3	0	0	3	3	2	3	3	0	1	0	2	0	0	0	0	0	0	1	24	2	6	3	2	2	2
401	4	2	3	3	3	3	4	6	2	3	3	3	3	2	2	2	0	1	0	3	0	0	0	1	1	0	1	2	1	0	0	2	0	0	0	0	27	2	6	5	2	2	3
402	1	1	1	1	1	3	1	2	1	1	1	1	1	1	1	1	0	0	0	0	0	0	0	0	1	0	0	0	1	0	0	1	0	0	0	0	24	1	6	2	1	2	2
403	4	6	6	6	6	4	1	4	1	6	7	1	6	1	1	1	3	0	3	3	3	3	3	3	0	0	3	3	3	1	2	3	0	0	0	2	34	2	6	13	5	5	2
404	6	3	3	3	3	3	6	5	3	3	5	5	3	1	3	1	0	0	0	.	0	0	0	0	0	0	0	0	0	0	0	0	0	0	0	0	28	2	7	7	2	2	3
405	4	1	1	1	1	1	6	1	1	1	1	1	1	1	4	2	0	0	0	2	0	0	0	3	0	0	0	2	0	0	0	0	0	0	0	0	22	2	6	1	1	1	1
406	4	5	3	2	4	3	6	1	4	2	4	4	5	1	1	1	0	0	0	0	1	3	1	3	1	0	0	0	0	0	0	2	0	0	0	0	33	2	7	12	3	5	3
407	2	2	2	2	2	4	4	3	3	3	2	2	1	1	1	1	0	0	0	3	0	1	0	2	1	0	0	1	0	0	0	1	0	0	0	0	34	1	7	10	2	2	2
408	5	2	6	2	6	2	3	3	3	5	1	1	6	3	1	1	0	0	1	0	1	1	2	0	0	1	0	0	0	0	0	1	0	0	0	0	25	1	6	2	2	2	2
409	2	1	1	1	1	1	2	1	1	1	1	1	1	1	1	1	0	0	0	3	0	0	0	1	2	0	0	0	0	0	0	0	0	0	0	0	26	1	6	4	1	2	2
410	5	1	2	2	1	2	5	2	2	2	2	3	2	2	3	3	1	1	0	3	1	1	1	1	1	0	1	1	1	0	0	0	0	0	0	0	24	1	6	1	2	2	2
411	3	2	3	4	2	6	5	5	3	1	2	1	1	6	1	1	0	0	0	3	0	0	0	0	3	0	0	0	0	3	3	0	0	2	2	1	25	1	6	2	2	2	3
412	3	1	5	2	2	2	2	3	2	3	2	2	2	2	1	2	1	0	1	3	0	0	0	1	1	0	0	1	1	2	0	1	0	0	1	0	23	1	7	0	1	2	2
413	4	2	4	2	1	3	4	3	2	3	4	4	4	2	3	3	1	0	0	3	1	0	1	1	3	0	1	2	0	1	1	1	0	1	1	0	23	2	7	1	3	2	2
414	2	5	7	5	2	1	1	7	5	5	7	1	7	2	1	6	0	0	0	3	0	0	2	0	0	0	0	0	3	3	3	3	0	0	3	0	25	2	7	2	1	1	5
415	6	3	3	3	2	3	5	1	2	3	2	4	4	3	4	2	1	1	1	1	1	1	1	1	2	1	1	1	0	0	0	1	1	0	0	0	26	2	7	4	3	2	2
416	7	6	6	1	2	1	5	2	5	2	1	2	7	1	1	1	3	0	3	0	3	3	0	2	0	3	3	3	2	3	0	3	0	0	0	0	32	1	6	6	5	5	2
417	5	3	3	3	2	2	5	2	2	1	1	4	2	4	3	3	0	0	0	.	0	0	0	1	1	0	0	0	0	0	0	1	0	0	0	0	28	2	6	6	2	2	2
418	5	5	5	3	4	4	5	4	5	3	4	4	3	3	6	2	0	0	1	3	0	1	2	2	1	0	0	2	1	1	0	2	0	1	1	0	24	2	7	3	2	2	3
419	2	4	5	2	4	3	2	2	5	4	2	2	5	2	2	2	1	0	0	3	1	1	1	2	2	1	0	2	1	1	0	2	1	1	1	1	39	1	6	6	4	4	2
420	1	1	1	3	1	4	3	2	1	1	1	1	4	1	1	1	0	0	0	3	0	0	0	3	0	0	0	2	0	0	0	2	0	0	0	0	24	1	6	2	2	3	3
421	5	5	3	4	2	3	5	6	4	2	3	5	3	2	6	2	0	0	1	2	0	1	0	2	3	0	0	2	0	2	0	2	0	0	1	0	26	2	7	4	4	3	5
422	1	4	5	3	5	4	4	4	4	4	3	3	4	4	3	5	3	0	2	3	1	3	2	2	3	3	0	2	0	0	0	3	0	0	0	1	23	1	6	0.5	4	3	3
423	5	3	3	2	2	3	4	2	2	6	1	7	5	2	4	2	2	0	0	3	1	2	2	2	0	0	0	2	0	1	0	3	0	0	0	3	24	2	7	2	5	4	3
424	1	1	2	2	1	3	3	2	2	1	3	5	2	1	2	1	1	0	0	0	0	0	0	1	0	0	0	1	0	0	0	0	0	0	0	0	31	1	7	9	1	1	2
425	4	2	4	3	2	4	4	3	3	5	3	2	5	1	1	1	0	0	1	2	0	0	1	2	1	0	0	1	1	1	0	2	0	0	0	0	25	1	6	5	2	3	2
426	5	1	2	2	2	3	5	3	1	1	1	1	1	6	2	1	1	0	0	3	0	0	0	1	0	1	1	0	1	0	0	1	1	0	0	0	26	2	7	3	2	1	2
427	2	1	2	2	1	1	5	2	2	1	1	4	1	4	4	4	0	0	0	3	0	0	0	0	0	0	0	0	0	0	0	0	0	0	1	0	39	2	7	10	2	．	2
428	5	5	5	4	5	4	7	5	5	4	4	6	6	4	5	4	2	0	1	2	1	2	2	1	2	0	0	3	1	0	0	3	0	0	1	1	39	2	6	17	3	3	2
429	2	1	4	2	2	2	3	3	2	3	2	2	2	2	2	2	1	0	0	0	0	0	1	1	0	0	0	0	0	0	0	1	0	0	0	0	29	1	6	7	2	2	2
430	3	3	4	3	2	3	3	3	2	3	1	1	4	1	1	5	0	0	0	3	1	0	0	3	0	0	1	2	0	0	0	2	0	0	0	1	24	1	6	2	1	1	1
431	1	1	6	3	5	5	1	5	1	6	1	1	7	4	1	1	2	0	2	1	3	2	2	2	3	1	2	3	3	1	2	2	0	1	2	2	30	1	6	3	2	2	3
432	5	4	3	2	5	3	5	4	5	2	5	5	2	1	5	1	1	1	0	3	0	0	0	1	1	0	2	3	1	0	0	2	0	0	0	0	26	2	6	4	4	4	2
433	4	1	5	4	3	4	4	7	1	2	4	5	3	1	1	1	1	1	2	2	2	2	2	1	0	0	0	1	1	0	0	1	0	0	0	1	25	2	7	3	2	2	2
434	3	2	5	2	2	2	3	4	2	4	2	2	2	2	2	2	.	0	0	1	1	1	0	3	0	0	0	1	1	0	0	2	0	0	0	0	36	1	6	6	2	2	2
435	1	1	2	4	1	5	3	1	3	1	1	1	2	1	1	1	0	0	0	3	1	0	1	0	1	0	0	1	0	0	0	1	0	1	0	0	27	2	7	5	2	2	3
436	6	3	1	1	2	1	7	1	3	1	1	5	1	1	7	1	0	0	0	0	1	0	0	0	0	0	1	0	0	0	0	0	0	0	0	0	28	1	6	6	1	1	2
437	5	3	4	4	4	4	6	4	3	4	4	4	4	4	5	4	1	1	1	2	1	1	1	2	1	0	2	1	1	0	1	2	0	1	0	0	49	1	6	25	1	2	3
438	2	2	4	4	2	4	3	4	3	2	3	4	4	2	3	5	0	0	0	0	0	0	0	0	0	0	0	0	0	0	0	0	0	0	0	0	25	1	6	3	2	2	2
439	1	1	1	1	1	1	5	1	1	1	1	5	1	1	4	1	0	0	0	3	1	0	0	3	0	0	0	2	0	0	0	3	0	0	0	0	37	1	6	5	1	2	3
440	4	3	5	2	3	2	5	1	1	1	1	5	1	1	4	1	0	0	0	0	0	0	0	2	0	0	0	0	0	0	0	1	0	0	0	0	39	2	6	16	．	．	．
441	1	1	1	1	1	1	5	1	1	1	1	1	1	1	1	1	0	0	0	0	0	0	0	0	0	0	0	0	0	0	0	0	0	0	0	0	40	1	6	6	1	1	2
442	3	1	1	1	1	2	5	3	1	1	1	2	1	2	4	1	0	0	0	3	0	0	0	0	1	0	1	0	0	0	0	0	0	0	0	0	42	2	6	20	2	2	2
443	1	1	.	4	2	4	1	1	2	2	2	1	2	1	1	1	0	0	0	3	0	0	0	3	1	0	0	3	0	0	1	1	0	0	0	0	38	1	6	15	2	2	3
444	5	7	6	4	5	3	4	3	2	2	2	4	5	1	1	1	2	0	2	1	2	2	1	2	1	0	0	2	2	1	0	2	1	1	1	1	32	2	7	8	5	4	2
445	1	1	1	1	1	2	2	1	1	1	1	1	1	1	1	1	0	0	0	3	0	0	0	3	0	0	0	3	0	0	0	2	0	0	0	0	37	1	7	14	1	1	3
446	6	4	4	4	4	4	6	4	4	4	4	5	4	4	5	4	1	0	0	3	1	0	0	3	0	0	0	3	0	0	0	3	0	0	0	0	33	1	6	5	3	3	3
447	5	2	1	2	1	2	5	4	2	1	3	2	1	2	4	1	0	0	0	3	0	0	0	1	1	1	0	3	0	1	0	1	0	0	0	0	27	1	6	5	3	4	2
448	3	1	4	1	2	2	5	4	1	2	4	2	6	2	4	1	0	0	0	3	1	1	1	2	1	0	0	3	0	0	0	3	0	0	0	1	27	1	6	3	1	2	2
449	5	7	5	1	7	4	5	5	4	5	1	5	2	1	2	2	1	0	2	3	2	2	2	3	0	0	0	0	0	0	0	3	0	0	0	0	32	1	6	5	4	4	2
450	2	2	2	1	3	1	2	1	1	1	1	1	4	1	1	1	1	0	0	2	0	1	1	2	1	0	1	2	0	0	1	2	0	0	0	0	36	1	6	8	2	3	2
451	5	3	3	2	1	1	5	1	4	1	2	6	1	1	4	1	1	0	0	1	1	1	1	1	0	0	0	0	1	0	0	1	0	0	0	0	30	1	7	8	2	2	1
452	5	6	4	4	5	4	6	4	5	3	3	5	4	1	5	2	0	0	0	0	0	0	0	0	0	0	0	0	0	0	0	1	0	0	0	0	33	1	7	10	2	3	2
453	3	3	3	3	3	3	3	3	3	3	2	2	4	2	3	2	0	1	0	1	0	1	0	1	0	0	0	1	0	0	0	1	0	0	0	0	32	2	6	10	2	2	2
454	3	5	5	1	5	1	3	4	4	7	2	4	6	6	1	7	0	0	0	3	1	0	2	3	2	0	0	1	0	3	0	3	0	0	0	0	24	2	7	2	3	4	2
455	5	7	5	4	1	2	6	1	7	1	1	6	2	1	5	1	0	0	0	3	0	1	1	2	0	0	0	1	0	0	0	2	0	0	0	0	27	2	7	5	4	5	2
456	3	3	4	4	3	3	4	1	2	1	1	2	3	1	2	1	0	0	0	3	0	0	1	3	0	0	0	0	0	0	0	2	0	0	0	0	37	2	7	3	2	3	2
457	5	3	2	3	4	5	4	3	4	5	4	3	3	5	5	3	1	0	1	1	0	1	1	1	0	2	0	1	1	0	0	2	0	0	1	1	26	1	7	4	3	2	3
458	5	4	5	5	3	4	5	4	3	4	6	5	4	7	4	1	0	0	0	3	2	2	0	1	1	0	0	2	0	1	0	1	0	0	0	0	34	2	6	9	2	4	3
459	5	3	2	3	5	4	7	4	3	3	4	7	3	3	7	2	0	0	0	3	0	1	0	3	0	0	0	3	0	0	0	3	0	0	0	0	43	2	6	14	2	2	4
460	1	1	4	3	2	4	3	3	3	4	3	4	2	1	1	1	0	0	0	1	0	0	0	2	0	0	0	2	0	0	0	1	0	0	0	0	48	1	6	23	1	2	3
461	5	4	3	3	3	2	5	1	2	2	4	3	3	2	3	3	1	0	0	1	1	0	0	2	1	0	0	1	0	0	0	2	0	0	0	0	31	1	6	8	2	2	2
462	6	5	6	4	2	5	6	5	4	5	3	5	6	2	5	2	0	0	0	3	0	2	1	3	2	0	0	3	1	1	0	2	0	1	0	0	25	2	7	1	2	4	3
463	2	1	5	1	1	1	2	1	3	2	1	1	5	1	1	1	1	0	0	1	0	0	0	0	1	0	0	0	0	0	0	1	0	0	0	0	26	1	6	4	2	2	3
464	3	3	5	2	4	2	5	1	2	3	5	2	5	2	3	1	0	0	0	3	1	2	3	1	0	0	0	1	0	0	0	2	0	0	0	0	23	1	6	1	3	3	2
465	5	5	1	1	1	1	6	1	5	1	3	5	4	1	5	1	0	0	0	3	0	0	0	0	1	0	0	1	0	0	0	0	0	0	0	0	29	1	7	6	4	2	2
466	7	4	2	3	2	3	6	5	3	1	2	5	2	2	6	5	1	0	0	0	0	1	0	0	2	0	1	1	1	1	1	0	0	1	1	0	25	1	7	3	2	2	4
467	5	6	5	3	6	4	6	2	5	2	2	6	2	1	5	1	1	0	0	2	1	1	1	2	1	0	1	1	1	1	1	2	0	0	0	0	41	2	7	16	4	4	3
468	6	1	2	2	2	2	6	3	5	2	2	6	4	1	6	2	1	3	1	.	1	1	1	2	3	0	0	2	1	1	0	1	0	1	0	0	30	1	7	8	2	2	3
469	3	3	5	5	3	4	6	4	1	2	6	2	7	4	3	1	0	0	1	3	1	0	0	2	0	0	0	2	0	0	0	1	0	0	0	0	23	2	7	1	2	4	3
470	5	1	4	1	1	1	5	4	3	2	2	3	4	1	1	1	0	0	0	3	1	2	2	0	0	0	0	2	0	0	0	2	1	1	0	0	24	2	7	2	2	2	3
471	6	1	5	5	7	5	7	3	1	1	1	6	1	1	4	3	0	0	0	3	0	3	0	2	0	0	0	2	0	0	0	3	0	0	0	0	27	1	7	4	2	4	2
472	5	3	4	1	1	1	7	2	2	3	1	7	2	1	1	1	0	0	0	.	0	1	1	3	1	0	0	3	0	1	0	3	0	1	0	0	23	2	7	1	3	2	2
473	3	5	6	2	2	2	6	5	4	6	2	4	6	2	2	2	0	0	1	2	1	2	2	1	1	0	0	2	1	2	0	2	0	1	0	1	22	2	7	1	2	2	3
474	5	6	6	5	6	6	7	6	6	6	3	7	5	3	3	4	0	0	0	1	1	0	0	2	1	0	0	3	0	0	0	3	0	0	0	0	26	1	7	3	4	4	4
475	5	6	7	4	3	3	7	2	5	4	3	6	6	1	5	2	2	0	3	3	1	3	2	3	1	2	0	2	0	2	0	2	0	2	0	0	29	2	7	．	4	4	2
476	2	1	2	3	2	1	2	3	3	2	2	1	1	3	3	5	0	0	0	3	0	0	0	1	1	3	0	3	0	0	0	0	0	0	0	0	29	1	7	6	2	2	2
477	6	4	1	1	2	1	7	2	1	1	1	7	1	1	6	1	0	0	0	0	0	0	0	0	0	0	0	1	0	0	0	0	0	0	0	0	39	1	7	5	3	3	2
478	2	5	1	1	2	2	5	2	2	1	1	5	2	1	2	1	0	0	0	0	0	0	0	0	1	0	0	3	0	0	0	0	1	1	0	0	25	2	7	3	2	2	2
479	6	5	7	4	7	5	7	5	6	5	4	5	3	1	4	1	2	0	2	3	1	2	1	2	2	0	0	3	1	1	1	3	0	0	0	1	24	2	7	2	2	4	4
480	5	5	4	3	3	3	5	5	3	4	3	3	3	4	3	5	1	0	0	1	1	1	0	2	2	0	0	1	0	0	0	2	0	1	1	1	24	1	6	2	2	3	2
481	6	2	7	3	7	3	7	7	5	6	7	7	7	6	4	1	2	2	3	3	1	3	.	2	3	2	1	2	2	1	3	3	1	2	3	1	23	2	6	1	4	4	5
482	5	3	6	2	2	1	5	2	2	.	5	3	5	1	2	1	3	0	0	2	1	1	3	2	3	0	0	2	0	1	0	2	0	1	0	1	28	2	6	4	2	3	2
483	5	6	7	4	6	4	6	7	7	7	7	6	7	4	6	1	3	2	3	3	3	3	3	3	3	0	2	3	2	0	3	3	0	3	3	3	24	1	6	1	4	4	3
484	5	2	2	2	3	2	6	5	4	2	2	5	1	2	5	2	0	0	0	0	2	2	2	1	2	0	2	2	1	1	0	2	0	1	0	0	25	2	6	3	4	4	2
485	6	3	3	3	2	2	5	4	3	1	2	6	2	3	3	5	1	0	0	1	1	1	0	1	0	0	0	2	1	0	0	2	0	0	0	0	49	1	6	30	4	4	2
486	1	2	2	2	2	2	5	5	2	1	2	3	3	5	2	2	2	0	0	0	0	0	1	1	1	1	1	1	0	0	0	0	0	0	0	0	54	2	6	26	1	1	1
487	2	2	3	1	1	1	5	2	3	2	1	1	1	1	2	1	0	0	0	3	1	0	1	2	0	0	0	0	0	0	0	1	0	0	0	0	28	1	6	5	2	2	2
488	6	3	1	2	2	1	5	3	3	1	1	5	1	1	6	2	0	0	0	0	0	1	0	0	0	0	0	0	1	0	0	0	0	0	0	0	47	2	6	25	5	2	2
489	6	5	2	2	2	2	7	1	1	1	4	5	1	2	3	2	0	0	0	3	0	0	0	3	0	0	0	3	0	0	0	0	0	1	0	0	26	1	6	4	5	3	2
490	5	7	5	4	6	3	6	4	3	3	3	6	3	4	3	2	1	0	0	1	2	1	1	2	3	3	2	2	1	1	2	2	0	1	1	0	28	1	6	6	5	4	3
491	3	6	4	4	5	5	4	4	5	2	3	4	3	3	3	1	1	0	1	1	1	1	1	1	1	0	0	2	0	0	1	2	0	0	0	0	34	2	6	8	5	4	3
492	4	4	2	2	2	2	4	1	3	1	1	1	1	1	2	1	0	0	0	3	0	0	0	2	0	0	0	0	0	0	0	0	0	0	0	0	27	2	7	5	2	2	1
493	4	4	2	1	1	2	7	1	3	1	1	5	2	2	2	1	0	0	0	2	1	1	0	1	0	0	0	2	0	0	0	1	0	0	1	0	38	2	7	10	5	4	2
494	5	6	6	5	6	6	7	6	7	6	6	6	6	3	4	2	0	0	1	3	1	2	2	3	2	2	1	3	1	1	1	3	1	1	0	0	25	2	7	3	2	2	3
495	3	3	5	3	3	3	3	3	3	5	3	3	6	3	3	3	0	0	0	3	3	0	0	3	3	0	0	0	0	0	0	3	0	0	0	0	31	1	6	4	3	4	3
496	3	3	3	2	2	3	2	2	2	2	1	1	1	1	1	1	0	0	1	1	0	0	0	2	0	0	0	1	0	0	0	1	0	1	0	0	25	2	7	4	2	2	2
497	1	1	1	1	1	1	1	1	1	1	1	1	1	1	1	1	2	1	1	1	0	0	0	2	1	0	0	1	1	0	0	1	0	0	0	0	26	2	7	4	2	2	2
498	4	7	2	1	6	2	3	5	2	1	5	4	1	6	4	1	0	0	0	0	0	0	0	0	0	0	0	3	0	0	1	0	0	0	0	0	25	1	6	2	3	2	3
499	2	4	2	2	4	2	6	5	3	1	2	5	2	1	2	1	1	0	.	2	0	1	0	1	1	0	0	2	0	0	0	1	0	0	1	0	39	2	7	16	4	2	1
500	4	3	3	3	3	3	5	4	4	3	5	4	3	5	3	3	1	0	1	1	1	1	1	0	1	0	0	1	1	0	0	1	1	0	0	0	27	2	7	5	2	2	3
501	1	1	1	1	1	1	1	1	1	1	1	1	1	1	1	1	0	0	0	0	0	0	0	2	0	0	0	0	0	0	0	1	0	0	0	0	26	1	6	3	2	2	2
502	5	1	6	1	1	1	4	5	4	5	1	1	7	1	4	1	1	0	1	0	1	1	1	3	2	2	0	3	1	2	0	2	0	0	0	1	25	1	6	4	2	2	3
503	5	2	1	1	1	1	6	3	2	1	2	5	2	1	5	1	0	0	0	0	1	0	1	0	0	0	0	1	0	0	0	1	0	0	0	0	33	1	7	8	2	1	1
504	7	2	2	3	2	3	6	7	3	3	2	4	5	1	7	2	0	1	1	2	1	2	2	1	1	0	0	3	1	2	0	1	0	1	0	2	24	2	7	2	2	2	2
505	5	1	2	4	3	4	4	1	1	1	1	1	1	1	1	1	0	0	0	3	0	0	0	3	0	0	0	3	0	0	0	3	0	0	0	0	24	2	6	2	2	2	1
506	5	6	7	7	5	6	5	6	5	5	6	5	6	6	5	5	2	1	1	3	2	2	2	3	0	2	1	2	1	2	2	3	0	2	2	1	30	1	6	7	．	．	．
507	3	1	4	1	1	1	3	1	1	1	1	1	1	1	2	1	0	0	0	3	0	0	0	1	0	0	0	3	2	0	0	2	0	0	0	0	24	2	6	1	2	2	2
508	4	3	3	1	3	2	3	5	3	3	3	2	2	5	3	3	0	0	0	3	0	0	1	3	1	0	0	2	1	1	1	2	0	0	1	0	33	1	6	3	2	2	2
509	5	1	2	1	1	3	6	1	1	1	1	1	1	1	5	1	0	0	0	0	1	1	1	0	1	0	0	1	0	0	0	1	0	0	0	0	26	2	7	4	2	2	1
510	1	1	4	1	1	1	1	1	1	1	1	1	1	1	1	1	0	0	0	3	0	0	0	3	0	0	0	3	0	0	0	3	0	0	0	0	26	1	7	5	5	3	2
511	1	4	5	4	4	4	3	1	4	5	4	4	5	1	1	1	0	0	0	0	1	0	1	3	0	0	0	2	1	0	0	3	0	0	0	1	31	1	6	5	3	4	2
512	1	1	1	1	1	1	4	4	1	1	1	1	1	1	1	1	0	0	0	3	0	0	0	0	0	0	0	0	0	0	0	0	0	1	0	0	38	1	6	8	2	2	2
513	2	3	2	1	1	1	2	1	2	1	1	2	5	1	2	2	0	0	0	3	0	0	0	0	0	0	0	2	0	0	0	0	1	0	0	0	26	2	6	4	2	2	1
514	1	1	1	1	1	1	5	4	3	1	1	4	1	1	1	1	0	0	0	0	1	0	0	0	2	0	0	0	0	0	0	1	0	0	0	0	28	1	6	6	2	2	2
515	5	1	1	1	1	1	5	2	2	1	1	2	1	1	5	1	0	2	2	0	3	0	0	0	0	0	0	0	3	1	1	3	0	0	1	0	24	2	7	2	3	2	2
516	4	1	2	2	1	2	3	3	2	2	3	3	3	2	2	2	1	0	0	2	1	2	1	1	1	0	0	0	1	0	0	1	0	0	1	0	26	2	6	4	2	2	2
517	3	3	3	3	3	3	3	3	3	3	3	3	3	3	3	3	0	0	0	3	0	0	0	3	0	0	0	3	0	0	0	3	0	0	0	0	24	1	6	2	2	1	1
518	5	5	4	4	4	5	6	6	5	6	5	5	5	3	4	4	0	0	0	3	0	0	0	3	0	0	0	3	0	0	0	3	0	0	0	0	24	1	6	1	5	3	3
519	7	7	1	1	7	1	7	7	1	1	1	1	1	1	7	7	1	0	1	3	0	1	1	2	1	0	0	2	0	0	0	1	0	0	0	1	33	1	6	8	2	4	2
520	4	3	1	1	1	3	4	1	1	1	1	1	1	1	1	1	0	0	0	.	0	1	0	1	0	0	0	0	0	0	0	1	0	0	0	0	28	2	7	7	2	2	2
521	2	1	1	3	.	2	3	1	1	1	2	1	1	1	1	1	0	0	0	2	0	0	0	3	0	0	0	3	0	0	0	1	0	0	0	0	24	1	6	1	2	2	3
522	5	2	5	2	2	4	5	7	3	3	2	3	5	2	3	3	1	0	0	2	0	1	2	2	0	0	0	2	0	0	0	2	0	0	1	0	．	．		．	．	．	．
523	1	5	4	2	1	4	3	2	6	4	4	1	4	1	1	1	0	0	0	0	0	0	.	2	0	0	0	2	0	0	0	0	0	0	0	0	34	1	6	4	4	4	3
524	3	2	3	4	3	3	3	3	3	2	3	3	2	2	2	2	0	0	0	3	0	0	0	1	1	0	0	0	3	0	3	2	0	0	0	0	42	1	6	3	2	4	3
525	4	6	3	2	2	2	2	5	2	1	1	5	5	2	2	1	0	0	0	2	3	1	3	0	0	0	0	2	0	0	0	0	0	0	0	1	25	2	7	3	2	2	1
526	1	2	2	2	2	2	5	4	3	3	2	2	2	2	1	2	0	0	0	3	0	0	0	1	0	0	0	3	0	0	0	1	0	0	0	0	28	1	7	6	3	3	3
527	5	5	5	3	4	2	5	3	5	2	2	4	3	1	1	1	0	0	0	3	0	0	0	2	0	0	0	0	0	0	0	3	0	1	0	0	27	1	7	6	2	4	2
528	5	.	.	1	1	1	5	1	5	4	1	5	3	1	2	1	1	0	2	2	1	2	0	2	2	0	1	0	0	2	0	2	0	2	0	1	29	2	6	4	2	3	2
529	6	4	4	6	5	3	7	7	7	3	2	7	7	2	7	2	1	1	1	3	1	3	2	2	3	0	3	3	1	0	0	3	0	0	0	0	27	2	7	5	4	4	2
530	3	1	2	2	3	3	5	5	3	4	2	3	4	2	5	2	0	0	0	0	1	0	0	1	0	0	0	2	0	0	0	1	0	0	0	0	24	1	6	2	2	2	2
531	4	3	3	3	3	3	3	2	2	2	2	2	2	2	2	3	0	0	0	3	0	0	0	3	0	0	0	3	0	0	0	2	0	1	0	1	24	2	6	2	2	2	2
532	1	1	4	1	1	1	4	1	1	4	1	1	1	1	1	1	1	0	0	2	0	1	0	0	1	0	0	0	0	0	0	2	0	0	0	0	25	2	6	3	2	2	2
533	4	3	3	4	3	2	3	4	2	2	2	2	2	2	3	1	0	0	0	0	2	1	0	2	1	0	0	0	0	0	0	1	0	1	0	0	27	2	7	4	2	2	2
534	5	2	2	2	2	2	5	1	2	2	1	3	2	1	2	1	0	1	0	0	1	1	0	0	1	0	0	0	0	0	0	0	0	0	0	0	29	2	7	8	2	2	2
535	1	1	1	1	1	1	3	1	1	1	1	1	3	1	1	1	0	0	0	0	0	0	0	1	0	0	0	0	0	0	0	0	0	0	0	0	25	1	6	3	2	2	1
536	5	2	2	1	1	1	5	2	1	2	2	2	2	2	2	2	0	0	0	2	1	1	1	2	1	1	1	1	2	0	1	1	0	1	0	1	29	1	6	7	2	3	3
537	4	1	1	1	1	1	5	5	1	1	1	1	1	1	1	1	1	1	0	3	0	0	0	0	0	0	0	0	0	1	1	0	0	0	0	0	23	1	6	2	2	2	2
538	4	1	2	3	2	3	6	6	3	4	2	4	1	6	4	4	1	0	0	0	0	0	1	2	1	0	0	1	0	0	0	2	0	1	0	0	26	2	7	2	5	5	3
539	5	4	3	2	2	2	5	2	3	4	2	3	3	2	4	1	0	0	0	0	1	0	0	2	0	0	0	3	0	0	0	1	0	0	0	0	27	1	7	5	2	4	2
540	6	7	7	2	5	5	7	6	5	7	2	4	5	6	4	1	0	0	0	1	1	1	1	3	2	1	1	2	2	3	0	3	0	1	0	0	25	1	7	3	3	2	2
541	6	1	3	2	1	2	6	1	1	1	1	5	6	1	6	1	0	0	0	2	2	0	0	0	0	0	0	0	0	0	0	1	0	0	0	0	25	1	6	3	1	1	2
542	5	3	3	2	1	2	2	1	1	1	2	1	1	1	1	1	0	0	0	3	1	0	0	1	2	1	0	1	0	0	0	2	0	1	0	1	23	2	7	1	1	2	2
543	5	4	5	3	2	2	5	5	4	5	1	2	5	1	4	1	1	0	0	1	1	0	1	3	0	0	0	0	0	0	0	2	0	0	0	0	24	2	6	1	2	2	2
544	4	3	3	2	1	4	5	5	4	3	1	1	4	4	1	5	1	1	0	3	2	0	0	1	1	0	1	1	0	0	1	1	0	1	1	1	25	2	6	1	2	2	3
545	1	1	1	1	1	1	1	1	1	1	1	4	1	1	1	1	1	0	0	0	0	0	1	0	0	0	0	0	0	0	0	1	0	0	0	0	34	2	7	8	1	1	2
546	6	5	6	3	3	3	5	3	6	5	1	5	5	1	1	1	1	0	0	3	1	0	2	3	0	0	0	.	0	0	0	3	0	0	0	0	28	2	7	5	2	4	2
547	4	5	4	2	2	2	3	3	3	4	3	3	3	3	3	3	0	0	0	3	0	0	0	3	1	0	0	3	0	2	0	1	0	0	0	0	22	2	6	1	1	2	2
548	1	1	1	1	1	1	1	1	1	1	1	1	1	1	1	1	0	0	0	1	0	0	0	1	0	0	0	3	0	0	0	2	0	0	0	0	26	1	6	4	2	2	2
549	3	3	3	5	2	4	3	5	3	2	5	5	2	3	3	4	1	0	0	2	1	1	1	1	1	2	0	2	2	2	1	1	0	0	1	1	26	1	7	3	．	．	．
550	2	2	2	2	2	2	4	2	2	3	2	4	3	2	4	1	0	0	0	2	1	1	0	2	1	0	0	1	0	0	0	1	0	1	0	0	32	2	6	10	2	3	2
551	5	2	3	2	5	2	5	6	3	2	2	5	5	5	3	3	2	0	1	3	1	1	2	2	3	0	1	2	0	2	0	1	0	1	0	0	24	2	7	2	2	2	2
552	6	4	.	3	5	3	5	4	3	3	3	6	5	2	6	2	1	0	1	0	1	1	2	2	1	2	1	2	1	1	1	2	1	1	0	1	30	2	6	2	2	4	2
553	7	2	5	4	1	7	6	1	2	2	2	6	3	1	5	6	1	2	0	2	1	2	1	3	0	0	0	2	0	0	0	1	0	0	0	0	26	1	6	4	2	2	2
554	5	4	3	3	3	3	5	5	4	3	2	3	3	3	4	2	1	0	0	0	0	0	0	0	0	0	0	0	0	0	0	1	0	0	0	0	25	1	6	3	2	2	2
555	5	5	5	3	4	5	7	3	6	3	6	6	2	4	7	3	1	0	1	1	1	2	2	1	3	2	0	3	1	0	2	1	0	1	1	1	32	1	6	6	3	4	3
556	2	1	2	1	1	1	3	1	1	1	2	1	4	1	2	1	0	0	0	3	0	0	0	3	0	0	0	3	0	0	0	3	0	0	0	0	24	2	6	2	2	2	2
557	5	7	5	5	1	4	7	1	4	3	7	1	4	1	2	1	1	0	0	2	0	1	0	3	0	0	0	1	2	1	1	2	0	0	0	0	27	1	7	5	2	3	2
558	7	4	3	4	4	4	5	4	2	4	1	3	4	2	4	2	1	0	0	2	2	1	1	2	1	1	3	3	1	0	0	1	0	1	0	2	27	2	7	4	2	2	2
559	7	2	4	4	3	3	7	4	3	2	4	5	4	4	4	4	0	0	0	3	0	0	0	3	3	0	0	3	0	0	0	3	0	0	0	0	24	2	6	1	3	3	3
560	5	1	3	5	3	4	5	3	3	2	3	2	2	2	4	3	0	0	0	2	0	0	0	0	0	0	0	3	0	0	0	0	0	0	0	0	23	2	6	2	2	1	3
561	5	6	3	3	5	3	4	1	2	4	3	4	2	1	2	1	0	0	0	1	1	0	1	1	1	1	0	1	1	0	0	1	0	0	0	0	32	1	7	5	4	2	2
562	5	2	4	3	2	2	3	3	2	3	3	4	4	3	4	2	1	0	1	3	1	1	1	2	1	0	0	2	1	0	1	1	0	1	1	0	28	1	7	5	2	2	2
563	2	1	1	1	1	1	2	1	1	1	1	1	1	1	1	1	0	0	0	3	0	0	0	3	0	0	0	3	0	0	0	3	0	0	0	0	27	1	6	6	1	1	1
564	7	7	7	7	7	7	7	7	5	1	1	5	1	1	1	1	1	0	0	0	0	0	0	0	1	0	0	1	1	0	0	1	0	0	0	0	29	2	7	7	5	5	3
565	5	7	6	6	7	4	7	5	7	5	5	6	5	5	6	4	1	0	1	2	1	1	1	2	2	0	1	2	2	1	1	3	0	1	1	0	39	1	6	9	4	4	3
566	4	4	2	5	5	4	5	5	5	2	1	5	4	1	6	5	0	0	0	0	2	0	0	0	0	0	0	0	0	0	0	0	0	0	0	0	27	1	7	5	2	2	3
567	5	6	4	2	5	2	5	2	3	1	1	4	3	2	5	1	0	0	0	3	1	0	1	1	0	0	0	0	1	0	0	0	0	0	0	0	27	1	6	6	3	3	3
568	7	1	1	1	1	2	7	6	1	1	1	7	2	1	7	2	2	2	2	3	3	3	1	3	0	0	3	3	3	0	0	3	0	0	0	0	34	2	7	13	2	4	2
569	2	4	3	3	3	4	5	5	4	2	1	3	5	3	1	2	1	0	0	0	1	1	1	1	1	0	0	1	1	0	0	1	0	1	0	0	43	1	6	21	2	3	3
570	4	3	4	4	4	3	3	3	3	3	3	3	3	3	3	3	0	0	0	3	0	0	0	3	0	0	0	3	0	0	0	3	0	0	0	0	36	1	6	9	2	3	2
571	6	5	3	6	4	7	7	7	6	1	1	1	6	2	2	1	2	0	3	0	3	3	3	3	0	0	0	2	0	2	0	3	0	0	0	0	26	2	7	3	2	2	4
572	2	2	7	7	5	6	4	5	5	4	7	2	6	5	2	2	0	0	0	3	0	2	2	3	2	1	1	2	0	1	3	3	0	2	2	1	22	2	7	1	2	4	5
573	2	1	1	2	2	2	3	3	1	1	2	2	1	1	2	1	0	0	0	0	0	0	0	0	0	0	0	0	0	0	0	0	0	0	0	0	41	2	6	20	1	1	2
574	1	1	7	1	5	1	2	5	3	5	2	1	6	2	1	1	0	0	3	2	3	3	3	3	1	0	0	3	1	1	0	3	0	1	0	0	23	2	6	1	1	2	1
575	2	1	1	2	1	1	2	3	2	1	2	2	1	1	2	1	0	0	0	1	0	0	0	1	0	0	0	3	0	0	0	0	0	0	0	0	39	1	7	8	1	2	2
576	1	2	2	2	4	2	6	3	5	1	3	5	1	1	5	1	0	0	0	0	0	0	0	0	1	0	0	2	0	0	0	0	0	0	0	0	28	2	6	5	2	2	2
577	5	2	2	2	2	2	5	4	2	1	2	3	1	2	1	1	0	0	0	2	0	0	0	1	0	0	0	2	0	0	0	1	0	0	0	0	30	1	6	10	2	2	1
578	4	3	2	4	2	4	2	2	1	1	4	4	1	4	1	2	0	0	0	0	0	0	0	0	0	0	0	0	0	0	0	0	0	0	0	0	27	1	6	5	1	2	2
579	5	6	2	4	5	2	5	2	2	2	5	5	2	3	5	2	1	0	0	3	0	1	1	2	1	0	1	1	1	0	0	1	0	0	0	0	22	1	6	1	．	．	．
580	5	5	7	1	6	1	5	5	5	4	1	5	5	4	3	2	2	0	0	0	2	0	2	2	1	0	0	2	2	1	0	2	0	1	0	2	24	1	6	3	1	4	2
581	2	5	4	2	3	3	3	3	5	2	3	4	6	3	3	5	0	0	.	1	2	2	1	2	2	1	0	.	0	1	0	2	0	1	0	2	22	1	6	0	2	3	1
582	4	1	4	1	1	1	4	1	2	2	1	2	1	1	1	1	0	0	0	2	0	0	0	1	0	0	0	1	0	0	0	1	0	0	0	0	23	2	7	1	2	2	2
583	1	1	5	3	1	2	2	2	2	2	1	1	5	1	1	1	0	0	0	1	1	1	1	1	0	0	0	1	0	0	0	0	0	0	0	0	34	2	7	12	2	2	2
584	4	5	3	2	5	6	4	1	5	2	1	2	3	1	2	4	2	1	1	1	1	2	2	2	3	1	1	3	1	0	0	3	0	1	0	1	27	1	7	5	4	2	5
585	3	3	4	4	3	4	4	4	3	3	3	3	4	3	3	3	1	0	0	3	0	3	3	3	0	0	0	3	0	0	0	3	0	0	0	0	26	2	6	2	2	3	3
586	1	4	3	1	1	2	2	2	2	2	1	1	2	1	1	1	2	0	0	0	0	0	0	0	0	0	0	0	2	0	0	0	0	0	0	0	44	1	6	7	2	2	2
587	2	2	2	2	2	2	4	2	3	1	2	3	3	2	3	2	0	1	0	1	1	0	0	0	1	0	0	0	0	0	0	0	0	1	0	1	27	2	6	4	2	2	2
588	4	2	2	1	1	1	3	2	2	1	1	2	3	1	1	1	0	0	0	0	0	1	1	0	0	0	1	0	0	0	1	1	0	0	0	0	27	1	7	1	2	2	1
589	7	7	7	7	7	7	7	7	7	1	5	7	7	1	7	1	1	0	1	3	0	1	0	3	1	3	0	3	1	2	0	3	0	1	0	0	36	1	6	13	5	3	2
590	7	7	4	4	3	3	5	3	5	3	1	1	1	1	1	1	0	0	0	0	0	0	1	2	1	0	0	1	2	0	0	1	0	0	0	0	37	2	6	8	2	2	2
591	5	6	5	6	4	6	5	5	4	4	4	4	4	4	3	2	1	0	1	2	1	1	1	3	1	1	1	2	0	0	1	2	1	0	0	0	30	1	6	8	5	5	2
592	5	2	2	1	1	2	2	2	3	1	1	1	1	1	1	2	0	0	0	3	0	0	0	3	1	0	0	3	0	0	0	2	0	0	0	0	25	2	6	2	2	1	2
593	4	4	4	5	3	2	5	3	2	2	5	2	2	5	.	2	1	0	0	3	2	2	2	2	3	1	1	3	0	0	1	2	0	1	1	0	25	2	6	2	2	2	3
594	6	3	3	2	5	5	6	7	5	2	2	7	5	5	6	1	2	.	1	3	2	2	2	2	2	2	0	2	1	0	0	2	1	0	0	0	25	2	7	1	2	5	2
595	1	1	1	1	1	1	1	1	1	1	1	1	1	1	1	1	0	0	0	2	0	0	0	0	0	0	0	0	0	0	0	0	0	0	0	0	26	2	6	4	1	1	1
596	5	4	3	2	1	2	4	4	3	3	3	3	4	3	3	1	0	0	0	2	1	1	1	2	0	0	0	2	0	0	0	1	0	0	0	0	24	2	6	2	2	2	2
597	1	1	6	1	1	1	7	7	1	1	1	5	5	1	1	1	0	3	0	0	0	0	0	0	0	0	0	1	0	0	0	0	0	0	0	0	25	1	7	3	4	5	2
598	3	2	1	1	1	1	2	3	2	1	1	2	1	1	2	1	1	0	0	3	0	0	0	2	0	0	0	2	0	0	0	1	0	0	0	0	24	2	7	2	2	2	2
599	4	4	3	3	3	4	4	4	4	3	4	3	3	3	3	3	1	0	0	2	1	0	1	2	1	1	1	2	1	1	0	2	1	1	1	1	47	1	6	12	2	3	3
600	2	1	1	1	1	2	4	2	1	1	1	1	1	1	2	1	0	0	0	3	1	1	1	1	1	0	0	2	0	0	0	0	0	0	0	0	23	2	7	1	1	1	1
601	5	2	3	3	3	3	4	4	3	1	3	3	1	3	3	2	1	1	1	3	1	1	0	2	1	0	0	1	1	1	1	1	1	1	1	0	24	2	7	2	2	2	2
602	4	2	3	2	1	2	5	2	4	3	1	2	2	1	3	1	0	0	0	3	0	1	1	1	2	0	0	0	0	0	0	1	0	0	0	0	25	2	7	3	2	2	2
603	5	3	5	2	4	3	5	3	3	5	3	4	5	2	5	1	0	0	0	1	0	1	0	1	1	0	1	2	2	1	0	2	0	0	0	1	23	2	7	1	2	2	2
604	5	3	4	2	2	1	3	2	2	2	3	2	5	2	2	1	1	1	0	1	2	1	1	3	1	2	2	2	0	2	1	1	1	1	0	1	33	2	6	4	3	2	2
605	5	1	1	1	1	1	5	3	1	1	2	4	1	1	5	3	0	0	0	1	1	1	0	1	0	0	0	1	1	0	0	0	0	0	0	0	28	2	7	6	2	1	1
606	5	4	4	2	2	2	5	4	3	3	2	3	4	1	2	1	0	0	0	0	1	1	0	1	2	0	0	1	0	2	0	2	0	1	0	0	28	2	6	5	3	3	3
607	2	5	6	1	1	2	2	2	3	6	1	2	4	1	1	2	0	0	0	1	0	1	1	2	1	0	1	2	1	2	0	2	0	0	0	0	27	1	6	6	2	3	2
608	5	4	5	5	4	3	6	6	3	2	4	3	2	2	5	6	0	0	0	3	0	0	0	3	0	0	0	3	0	0	0	1	0	0	0	1	26	1	7	4	2	1	2
609	5	3	5	4	4	3	5	6	5	3	3	5	5	3	5	3	1	0	0	0	1	1	1	2	1	0	0	2	1	0	1	3	0	0	0	0	30	1	6	3	2	3	2
610	5	2	2	2	3	2	5	2	3	1	3	2	3	1	2	2	1	0	1	3	1	1	1	2	0	0	0	1	0	0	0	1	0	0	0	0	28	1	6	5	2	4	2
611	4	4	4	4	4	4	4	4	4	4	4	4	4	4	4	4	3	0	1	3	0	0	0	3	0	0	0	3	0	3	3	3	1	3	3	1	27	2	7	5	5	5	4
612	3	3	4	3	3	3	6	3	2	4	2	2	2	2	2	2	1	0	0	1	2	2	1	1	0	0	1	3	1	0	0	2	1	0	0	0	26	2	7	4	2	2	1
613	6	1	3	1	2	2	6	7	3	3	1	4	2	1	1	1	0	0	0	0	1	0	2	2	0	0	1	1	0	0	0	1	0	0	0	0	30	1	6	9	2	2	2
614	5	1	1	2	4	2	6	2	1	1	1	4	1	1	1	1	0	0	0	0	0	0	1	0	1	0	0	0	1	0	0	0	0	0	0	1	30	1	6	7	2	3	1
615	5	2	5	5	3	4	5	5	4	5	4	4	5	5	3	2	1	0	1	0	3	3	1	3	3	0	1	2	0	2	0	2	0	2	0	1	25	1	6	2	3	3	2
616	7	3	1	1	1	1	6	6	1	1	6	5	1	2	5	1	0	1	0	1	0	0	0	1	0	0	0	1	0	0	0	1	0	0	0	0	35	1	7	10	3	1	2
617	2	1	1	1	1	2	3	2	2	1	2	3	2	2	2	2	0	0	0	3	1	0	0	2	0	0	0	0	0	0	0	0	0	0	0	0	23	1	7	1	2	2	2
618	3	1	4	1	1	1	3	1	1	1	1	1	3	1	1	1	1	0	0	3	0	0	0	3	0	0	0	3	0	0	0	2	0	0	0	0	23	2	6	1	1	1	1
619	3	1	2	2	1	1	4	1	1	1	1	1	1	1	1	1	0	0	0	0	0	0	0	0	0	0	0	0	0	0	0	0	0	0	0	0	27	2	7	6	1	1	1
620	5	2	4	3	1	2	5	1	1	1	2	1	1	2	3	2	0	0	0	1	0	0	0	2	1	0	0	0	0	0	0	3	0	1	1	0	22	2	7	1	2	2	2
621	5	4	3	1	2	1	6	1	2	2	1	4	4	1	2	1	0	0	0	1	0	1	0	2	0	0	0	0	0	0	0	1	0	0	0	0	23	2	6	1	2	2	1
622	7	7	7	7	7	7	7	5	5	5	7	6	4	1	6	1	1	0	1	0	0	1	1	0	1	0	0	1	0	0	1	2	0	0	0	0	31	1	6	10	4	4	3
623	5	6	6	5	6	5	6	6	6	5	4	5	5	3	4	3	1	0	1	3	1	2	1	3	0	0	0	2	1	2	0	3	0	1	0	1	28	2	7	7	3	3	2
624	5	1	4	3	2	3	6	2	5	3	1	5	2	2	3	2	1	0	0	2	2	1	1	3	0	0	0	0	0	0	0	1	0	0	0	2	28	1	6	3	2	2	2
625	4	7	5	1	4	1	1	1	1	5	5	1	5	1	1	1	1	0	1	3	0	0	3	3	2	1	0	0	0	0	0	1	0	0	0	0	23	1	6	1	4	5	3
626	4	1	2	2	2	2	5	2	4	3	2	4	3	2	3	2	0	0	0	0	0	1	0	1	1	0	1	1	0	0	0	1	0	0	0	0	23	2	7	1	2	3	2
627	5	4	2	2	4	3	4	1	2	1	1	2	1	1	1	1	0	0	0	3	1	1	1	2	1	0	0	0	0	0	0	1	0	0	0	0	24	2	6	2	3	3	2
628	5	5	3	3	4	3	5	5	4	4	3	3	2	4	5	4	1	0	0	2	1	1	1	3	0	1	0	2	0	0	1	3	0	1	0	1	24	1	6	1	3	4	2
629	5	5	5	4	3	4	6	3	5	5	2	5	5	1	5	3	0	0	0	3	1	1	1	3	1	0	0	1	1	1	0	2	1	1	1	0	23	2	7	1	5	4	2
630	5	3	3	3	2	3	5	4	3	3	3	5	3	3	4	2	1	1	0	2	2	1	1	1	0	0	0	1	0	0	0	1	0	0	0	1	36	1	6	4	2	2	2
631	4	5	4	3	5	4	7	5	5	3	1	5	3	1	5	1	1	1	0	3	1	1	1	1	0	0	1	1	0	0	0	1	0	0	0	1	29	2	6	6	5	3	3
632	6	1	4	2	3	1	6	4	3	1	1	6	1	1	7	1	1	0	1	1	1	1	1	1	1	0	0	3	1	1	0	2	0	0	0	0	46	1	7	18	2	4	2
633	5	1	1	2	2	1	5	4	1	1	1	4	5	2	5	3	2	2	1	3	2	3	0	0	3	2	3	3	2	0	2	1	1	3	0	0	25	2	7	3	2	2	1
634	5	3	2	1	4	1	5	2	3	1	1	3	1	1	5	1	0	0	0	3	0	1	0	3	0	0	3	0	0	0	0	0	0	0	0	0	26	2	6	5	2	2	2
635	5	4	4	2	1	3	5	4	3	2	2	5	3	1	3	1	1	0	0	3	1	1	1	1	0	0	0	0	1	0	0	0	0	1	1	1	25	2	6	2	2	2	3
636	5	5	4	3	3	2	5	4	3	3	4	4	2	2	2	2	0	0	1	2	0	1	1	1	1	0	0	1	0	1	0	1	0	0	0	0	24	2	7	2	2	2	1
637	4	4	3	3	3	2	5	2	3	3	1	2	2	1	2	1	0	0	1	2	1	0	1	0	2	0	0	0	0	0	0	1	0	0	0	0	24	2	6	2	3	3	3
638	1	4	4	1	2	1	2	4	2	6	4	1	5	3	2	4	0	1	3	3	0	3	0	3	3	0	0	0	0	3	0	3	0	0	0	0	28	1	6	5	2	4	2
639	5	1	1	1	1	1	4	1	1	1	1	1	2	1	4	1	0	0	0	3	0	0	0	3	0	0	0	3	0	0	0	3	0	0	0	0	35	1	7	12	2	2	1
640	7	6	4	3	4	4	7	1	7	3	4	6	4	2	5	4	0	0	1	3	2	1	1	2	1	0	0	3	2	1	0	2	0	0	0	1	34	1	6	6	5	4	3
641	4	5	2	1	3	1	5	2	1	3	1	4	3	1	2	2	0	1	0	3	1	0	0	1	1	0	0	1	0	0	0	2	0	0	0	1	26	2	7	4	2	3	1
642	5	5	5	4	4	2	5	4	3	5	4	4	5	1	1	1	2	0	0	3	0	2	2	2	2	0	0	1	0	1	0	2	0	0	0	0	29	2	6	8	2	4	2
643	2	5	5	4	3	2	3	4	4	4	2	5	6	2	2	2	1	0	0	3	1	0	2	3	0	0	0	2	1	0	1	2	0	0	0	1	27	1	6	5	．	．	．
644	5	4	7	3	5	3	4	3	4	3	6	5	6	1	2	3	1	0	0	1	1	1	3	3	1	0	0	1	1	0	1	2	0	0	0	0	30	1	6	8	3	4	2
645	5	4	5	5	6	6	7	5	3	2	3	6	3	2	5	2	0	0	1	3	1	2	2	2	2	0	1	2	0	0	0	0	3	3	1	1	27	2	7	5	2	3	2
646	3	6	6	3	4	3	5	5	5	5	5	4	5	3	3	1	2	1	1	3	1	2	2	1	0	0	2	1	2	0	1	3	0	1	0	2	27	2	6	6	3	2	2
647	1	1	2	2	2	1	1	2	2	2	1	1	1	1	1	1	0	0	0	3	0	0	0	3	0	0	0	3	0	0	0	3	0	0	0	0	24	2	7	2	2	2	2
648	3	3	4	2	2	2	4	2	3	3	2	3	4	3	4	2	0	0	0	3	0	0	1	2	0	0	0	0	0	0	0	1	0	0	0	0	24	2	7	2	2	3	2
649	5	1	4	2	1	1	2	1	1	1	1	1	1	1	1	1	0	0	0	3	0	0	0	1	0	0	1	0	0	0	0	0	0	0	0	0	25	2	6	4	1	3	2
650	5	3	2	2	5	2	5	3	2	1	2	4	5	2	5	2	1	0	0	3	0	1	1	.	1	0	0	1	0	0	0	1	0	0	1	0	28	2	7	6	4	4	2
651	6	5	7	2	7	4	6	4	7	7	5	6	6	1	6	1	3	0	1	3	1	2	3	3	1	0	0	3	1	1	0	3	0	1	0	1	24	2	7	1	3	5	2
652	5	7	5	3	6	3	7	3	5	4	2	6	6	1	5	1	2	0	1	1	2	2	3	2	2	0	0	2	1	0	0	3	0	1	0	1	26	2	7	4	2	4	2
653	4	6	6	4	5	5	5	5	6	6	4	4	4	5	4	3	1	1	1	1	0	1	1	2	0	0	0	1	1	2	1	2	0	1	0	0	29	2	7	6	5	4	4
654	6	1	1	1	1	1	6	2	1	1	1	4	1	1	7	4	1	1	1	0	1	0	0	1	0	0	1	2	0	0	0	1	0	0	0	1	29	2	7	6	2	2	2
655	1	1	2	1	1	2	4	1	1	1	1	2	1	1	2	1	0	0	0	3	0	1	1	2	0	0	0	3	0	0	0	2	0	0	0	0	34	2	6	4	2	4	2
656	4	3	3	1	2	3	5	3	2	2	1	2	1	1	1	1	1	0	0	2	1	1	1	2	1	0	0	2	0	0	0	2	0	0	0	0	32	2	7	12	2	2	2
657	5	4	4	3	4	4	6	5	4	2	3	5	4	1	5	4	1	0	1	3	1	1	1	3	1	0	0	2	1	1	1	2	0	0	0	1	24	2	6	1	3	4	2
658	2	5	3	3	5	2	4	1	2	1	1	3	2	1	2	1	0	0	0	1	0	0	0	3	0	0	0	1	0	0	0	1	0	0	0	0	25	2	6	2	2	2	1
659	4	4	4	4	4	4	5	4	3	3	6	4	3	3	3	3	1	0	0	3	0	3	3	3	3	0	0	2	0	0	0	3	2	2	3	0	23	2	6	0	2	2	3
660	4	5	5	4	5	4	6	5	5	5	1	4	4	1	4	1	2	0	3	3	3	3	3	3	3	0	0	2	1	1	0	3	1	3	0	1	27	2	7	5	2	5	4
661	6	1	3	4	2	4	5	4	1	1	2	2	4	5	3	1	0	0	0	1	0	0	1	3	1	0	0	1	0	0	0	1	0	1	0	0	28	2	7	6	．	．	．
662	5	4	3	2	3	3	5	4	4	2	2	5	4	2	5	2	1	0	0	3	0	2	2	3	0	0	2	3	0	0	0	3	0	0	0	0	29	1	6	5	3	3	3
663	7	2	5	2	6	2	7	3	4	1	5	7	2	2	2	1	0	0	0	0	2	3	1	1	0	0	0	3	0	0	0	2	0	0	0	0	27	1	7	5	2	3	2
664	5	3	2	2	5	1	5	1	4	1	1	5	1	1	4	1	0	0	1	1	0	0	0	0	3	0	2	1	0	0	0	1	0	0	0	0	24	2	7	2	3	4	1
665	3	3	3	2	2	2	4	4	3	3	3	3	3	3	2	3	0	0	0	3	0	0	0	3	0	0	0	3	0	0	0	1	0	0	0	0	24	2	7	1	2	2	2
666	5	1	2	2	2	2	5	1	5	1	2	4	2	1	3	2	0	0	0	2	1	1	1	1	0	2	0	1	0	0	0	1	0	0	0	0	29	1	6	6	2	4	2
667	7	1	3	1	1	1	6	4	1	1	1	6	2	1	7	1	0	0	0	3	0	1	1	2	0	0	0	1	1	0	0	2	0	1	0	0	30	2	7	4	2	2	2
668	3	2	2	2	1	2	4	5	3	3	4	2	4	4	3	3	1	0	0	2	1	1	2	1	1	1	0	2	0	1	1	1	0	2	1	0	25	1	6	2	2	2	2
669	3	1	4	3	1	2	2	1	2	1	1	2	2	2	2	2	1	0	0	0	0	3	3	2	1	0	0	2	0	0	0	2	0	0	0	0	28	1	6	5	2	2	2
670	4	3	3	3	6	3	4	4	2	3	2	1	1	2	4	2	0	1	0	3	3	0	3	3	0	0	0	3	0	0	0	2	0	0	0	0	28	2	7	6	2	3	2
671	3	5	1	2	2	2	5	2	1	1	2	6	2	1	3	1	1	0	0	1	1	1	1	1	1	0	0	1	1	0	0	1	0	0	0	1	26	2	7	4	2	2	2
672	.	6	7	4	6	4	6	7	6	6	2	5	7	6	6	2	2	1	2	3	3	3	3	2	3	2	0	2	1	0	0	2	0	0	1	1	24	2	7	2	4	4	2
673	7	7	5	5	4	4	4	4	5	4	4	4	6	5	2	4	0	0	0	3	1	3	2	2	2	0	0	3	0	0	0	3	0	1	1	1	29	1	7	6	3	5	3
674	1	7	4	1	1	2	3	2	2	1	1	1	2	1	1	1	0	0	0	0	0	0	0	2	0	0	0	0	0	0	0	1	0	0	0	0	27	1	6	5	2	4	2
